# Supplementary material for: Ten years preceding a diagnosis of neurodegenerative disease in Europe and Australia: medication use, health conditions, and biomarkers associated with Alzheimer's disease, Parkinson's disease, and amyotrophic lateral sclerosis
Source: eBioMedicine. 2025 Feb 5;113:105585. doi: 10.1016/j.ebiom.2025.105585 (PMC11847299; doi:10.1016/j.ebiom.2025.105585)
Supplement: Supplementary Tables [file mmc2.xlsx]

## Sheet: Index
Supplementary tables
Table S1.	Methods to identify neurodegenerative diseases in Australia, France, the UK, and Sweden
Table S2.	The conversion of the seventh to eighth version of the Swedish revision of International Classification of Diseases
Table S3.	The conversion of the eighth to ninth version of the Swedish revision of International Classification of Diseases
Table S4.	The conversion of the ninth to tenth version of the Swedish revision of International Classification of Diseases
Table S5.	The conversion of the tenth version of International Classification of Diseases to the Phecodes
Table S6.	Summary of Phecodes used in the study
Table S7.	Summary of the results of the associations between prescribed drugs and the risk of neurodegenerative diseases from meta-analysis
Table S8.	Associations between prescribed drugs and the risk of Alzheimer's disease 5-10 years later
Table S9.	Associations between prescribed drugs and the risk of Parkinson's disease 5-10 years later
Table S10.	Associations between prescribed drugs and the risk of amyotrophic lateral sclerosis 5-10 years later
Table S11.	Associations between prescribed drugs and the risk of Alzheimer's disease 2-5 years later
Table S12.	Associations between prescribed drugs and the risk of Parkinson's disease 2-5 years later
Table S13.	Associations between prescribed drugs and the risk of amyotrophic lateral sclerosis 2-5 years later
Table S14.	Associations between prescribed drugs and the risk of Alzheimer's disease 5-10 years later in men
Table S15.	Associations between prescribed drugs and the risk of Alzheimer's disease 5-10 years later in women
Table S16.	Associations between prescribed drugs and the risk of Parkinson's disease 5-10 years later in men
Table S17.	Associations between prescribed drugs and the risk of Parkinson's disease 5-10 years later in women
Table S18.	Associations between prescribed drugs and the risk of amyotrophic lateral sclerosis 5-10 years later in men
Table S19.	Associations between prescribed drugs and the risk of amyotrophic lateral sclerosis 5-10 years later in women
Table S20.	Summary of the results of the associations between health conditions and the risk of neurodegenerative diseases from meta-analysis
Table S21.	Associations between health conditions and the risk of Alzheimer's disease 5-10 years later
Table S22.	Associations between health conditions and the risk of Parkinson's disease 5-10 years later
Table S23.	Associations between health conditions and the risk of amyotrophic lateral sclerosis 5-10 years later
Table S24.	Associations between health conditions and the risk of Alzheimer's disease 2-5 years later
Table S25.	Associations between health conditions and the risk of Parkinson's disease 2-5 years later
Table S26.	Associations between health conditions and the risk of amyotrophic lateral sclerosis 2-5 years later
Table S27.	Associations between health conditions and the risk of Alzheimer's disease >10 years later in Sweden
Table S28.	Associations between health conditions and the risk of Parkinson's disease >10 years later in Sweden
Table S29.	Associations between health conditions and the risk of amyotrophic lateral sclerosis >10 years later in Sweden
Table S30.	Associations between blood biomarkers and the risk of Alzheimer's diseases
Table S31.	Associations between blood biomarkers and the risk of Parkinson's disease
Table S32.	Associations between blood biomarkers and the risk of amyotrophic lateral sclerosis

## Sheet: Table S1
Table S1. Methods to identify neurodegenerative diseases in Australia, France, the UK, and Sweden. ICD=International Classification of Diseases. ⁕ICD-8: 94.10, 290, 292.00, 293.00, 293.10, 342, 348, and 349; ICD-9: 94B, 290, 294B, and 331-337; ICD-10: F00-F03, F05.1, G10, G12, G13, and G21-G32.
Countires	Australia	France	The UK	Sweden
Source	Pharmaceutical Benefits Scheme (PBS) data collection and National Disease Index (NDI)	French national health data system (SNDS)	The Health Improvement Network (THIN) database	National Patient Register
Amyotrophic lateral sclerosis	Identification: prescription of Riluzole (PBS item code: 8664B) or cause of death (ICD-10: G12.2)	Identification: primary or secondary diagnoses (ICD-10: G12.2) in in- and out-patient care, long-term disease (LTD) benefits (ICD-10: G12.2), and prescription of Riluzole (ATC code: N07XX02)	Not applicable	Identification: primary or secondary diagnoses in in- and out-patient care (ICD-8: 348; ICD-9: 335C; ICD-10: G12.2)
	Time period: 1997-2018 in NDI and 2004-2018 in PBS	Time period: 2014-2021		Time period: 1987-2016 for the analysis of health conditions and 2006-2016 for the analysis of prescribed medications
	Eligible criteria: at least one record of Riluzole prescription	Eligible criteria: 1) at least one prescription of Riluzole or hospitalisation for amyotrophic lateral sclerosis (primary or secondary diagnoses), 2) at least one additional prescription of Riluzole, hospitalisation for amyotrophic lateral sclerosis, or LTD benefits within six months after the first Riluzole prescription, and 3) no Riluzole reimbursement, hospitalisation for amyotrophic lateral s…		Eligible criteria: no record of any other neurodegenerative disease before*
	Index date: the date of the first Riluzole prescription	Index date: the date of the first Riluzole prescription or the first diagnosis		Index date: the date of the first diagnosis
Parkinson’s disease	Not applicable	Identification: primary or secondary diagnoses (ICD-10: G20) in in- and out-patient care, long-term disease (LTD) benefits (ICD-10: G20), and prescription of anti-parkinsonism drugs (ATC code: N04A and N04B)	Not applicable	Identification: primary or secondary diagnoses in in- and out-patient care (ICD-8: 342.00; ICD-9: 332A; ICD-10: G20)
		Time period: 2014-2021		Time period: 1987-2016 for the analysis of health conditions and 2006-2016 for the analysis of prescribed medications
		Eligible criteria: 1) a hospitalization or LTD benefits for Parkinson’s disease and at least one prescription of an anti-parkinsonism drug or 2) two series of at least 3 prescriptions of anti-parkinsonism drugs within one year, at the exclusion of anti-parkinsonism drugs indicated in a disease other than Parkinson’s disease (e.g. restless leg syndrome) or drugs that induce parkinsonism syndromes …		Eligible criteria: no record of any other neurodegenerative disease before*
		Index date: the date of the first prescription of anti-parkinsonism drugs or the first diagnosis		Index date: the date of the first diagnosis
Alzheimer’s disease	Not applicable	Identification: primary care code (ICD-10: F00 and G30)	Identification: primary care code (ICD-10: F00 and G30)	Identification: primary or secondary diagnoses in in- and out-patient care (ICD-8: 290.10; ICD-9: 290A, 290B, and 331A; ICD-10: F00 and G30)
		Time period: January 1, 1996 to March 31, 2020	Time period: January 4, 1998 to February 20, 2019	Time period: 1987-2016 for the analysis of health conditions and 2006-2016 for the analysis of prescribed medications
		Eligible criteria: no record of any other neurodegenerative disease before	Eligible criteria: no record of any other neurodegenerative disease before	Eligible criteria: no record of any other neurodegenerative disease before*
		Index date: the date of the first diagnosis	Index date: the date of the first diagnosis	Index date: the date of the first diagnosis

## Sheet: Table S2
Table S2. The conversion of the seventh to eighth version of the Swedish revision of International Classification of Diseases
ICD_codes	ICD_version	convert to ICD-8	NOTE
001	7	010
002	7	011
003	7	017
004	7	017
005	7	014
006	7	012
007	7	012
008	7	017
010	7	013
011	7	014
012	7	015
013	7	015
014	7	017
015	7	014
016	7	016
017	7	017
018	7	017
019	7	018
020	7	090
021	7	091
022	7	093
023	7	093
024	7	095
025	7	095
026	7	094
027	7	095
028	7	096
029	7	097
030	7	098
031	7	098
032	7	098
033	7	098
034	7	098
035	7	098
036	7	098
037	7	099
038	7	099
039	7	099
040	7	001
041	7	002
042	7	003
043	7	000
044	7	007
045	7	004
046	7	006
047	7	007
048	7	007
049	7	005
050	7	034
051	7	034
052	7	035
053	7	038
054	7	039
055	7	032
056	7	033
057	7	036
058	7	020
059	7	021
060	7	030
061	7	037
062	7	022
063	7	037
064	7	037
070	7	101
071	7	104
072	7	100
073	7	102
074	7	104
080	7	040
081	7	041
082	7	062
083	7	066
084	7	050
085	7	055
086	7	056
087	7	052
088	7	053
089	7	072
090	7	061
091	7	060
092	7	070
093	7	075
094	7	071
095	7	076
096	7	079
100	7	080
101	7	081
102	7	081
103	7	081
104	7	082
105	7	081
106	7	081
107	7	081
108	7	083
110	7	084
111	7	084
112	7	084
113	7	084
114	7	084
115	7	084
116	7	084
117	7	084
120	7	085
121	7	086
122	7	087
123	7	120
124	7	121
125	7	122
126	7	123
127	7	125
128	7	124
129	7	126
130	7	128
131	7	110
132	7	113
133	7	114
134	7	134
135	7	117
136	7	132
137	7	111
138	7	136
140	7	140
141	7	141
142	7	142
143	7	144
144	7	145
145	7	146
146	7	147
147	7	148
148	7	149
150	7	150
151	7	151
152	7	152
153	7	153
154	7	154
155	7	156
156	7	155
157	7	157
158	7	158
159	7	159
160	7	160
161	7	161
162	7	162
163	7	163
164	7	163
165	7	163
170	7	174
171	7	180
172	7	182
173	7	181
174	7	182
175	7	183
176	7	184
177	7	185
178	7	186
179	7	187
180	7	189
181	7	188
190	7	172
191	7	173
192	7	190
193	7	191
194	7	193
195	7	194
196	7	170
197	7	171
198	7	196
199	7	199
200	7	200
201	7	201
202	7	202
203	7	203
204	7	204
205	7	207
210	7	210
211	7	211
212	7	212
213	7	217
214	7	218
215	7	219
216	7	220
217	7	221
218	7	222
219	7	223
220	7	216
222	7	232
223	7	225
224	7	226
225	7	213
226	7	214
227	7	215
228	7	227
229	7	228
230	7	230
231	7	231
232	7	233
233	7	234
234	7	235
235	7	236
236	7	237
237	7	238
238	7	232
239	7	239
240	7	507
241	7	493
242	7		no related disease coded in ICD-8
243	7	708
244	7	692
245	7		no related disease coded in ICD-8
250	7	240
251	7	241
252	7	242
253	7	244
254	7	246
260	7	250
270	7	251
271	7	252
272	7	253
273	7	254
274	7	255
275	7	256
276	7	257
277	7	258
280	7	279
281	7	279
282	7	279
283	7	279
284	7	279
285	7	279
286	7	266
287	7	277
288	7	274
289	7	279
290	7	285
291	7	280
292	7	285
293	7	285
294	7	208
295	7	299
296	7	287
297	7	288
298	7	299
299	7	289
300	7	295
301	7	296
302	7	299
303	7	297
304	7	290
305	7	290
306	7	293
307	7	291
308	7	294
309	7	299
310	7	296
311	7	296
312	7	296
313	7	296
314	7	296
315	7	309
316	7	309
317	7	309
318	7	309
320	7	301
321	7	301
322	7	303
323	7	304
324	7	308
325	7	310
326	7	310
330	7	430
331	7	431
332	7	433
333	7	435
334	7	438
340	7	320
341	7	321
342	7	322
343	7	323
344	7	324
345	7	340
350	7	342
351	7	343
352	7	344
353	7	345
354	7	346
355	7	347
356	7	348
357	7	349
360	7	350
361	7	351
362	7	352
363	7	353
364	7	354
365	7	354
366	7	355
367	7	356
368	7	357
369	7	358
370	7	360
371	7	361
372	7	362
373	7	364
374	7	363
375	7	365
376	7	366
377	7	367
378	7	368
379	7	369
380	7	370
381	7	378
382	7	371
383	7	372
384	7	373
385	7	374
386	7	376
387	7	375
388	7	378
389	7	379
390	7	380
391	7	381
392	7	382
393	7	383
394	7	384
395	7	385
396	7	387
397	7	388
398	7	389
400	7	390
401	7	391
402	7	392
410	7	394
411	7	396
412	7	398
413	7	398
414	7	397
415	7	393
416	7	398
420	7	412
421	7	423
422	7	428
430	7	421
431	7	420
432	7	423
433	7	428
434	7	429
440	7	401
441	7	401
442	7	402
443	7	404
444	7	401
445	7	400
446	7	402
447	7	400
450	7	440
451	7	441
452	7	442
453	7	443
454	7	444
455	7	445
456	7	447
460	7	454
461	7	455
462	7	456
463	7	451
464	7	451
465	7	450
466	7	453
467	7	458
468	7	457
470	7	460
471	7	461
472	7	462
473	7	463
474	7	464
475	7	465
480	7	471
481	7	472
482	7	473
483	7	474
490	7	486
491	7	485
492	7	480
493	7	486
500	7	490
501	7	490
502	7	491
510	7	500
511	7	501
512	7	502
513	7	503
514	7	504
515	7	505
516	7	506
517	7	508
518	7	510
519	7	511
520	7	512
521	7	513
522	7	514
523	7	515
524	7	516
525	7	517
526	7	518
527	7	519
530	7	520
531	7	525
532	7	525
533	7	520
534	7	525
535	7	525
536	7	526
537	7	527
538	7	528
539	7	530
540	7	531
541	7	532
542	7	534
543	7	535
544	7	536
545	7	537
550	7	540
551	7	541
552	7	542
553	7	543
560	7	550
561	7	552
570	7	560
571	7	561
572	7	563
573	7	564
574	7	565
575	7	566
576	7	567
577	7	568
578	7	569
580	7	570
581	7	571
582	7	572
583	7	573
584	7	574
585	7	575
586	7	576
587	7	577
590	7	580
591	7	581
592	7	582
593	7	583
594	7	584
600	7	590
601	7	591
602	7	592
603	7	593
604	7	594
605	7	595
606	7	596
607	7	597
608	7	598
609	7	599
610	7	600
611	7	601
612	7	602
613	7	603
614	7	604
615	7	605
616	7	606
617	7	607
620	7	610
621	7	611
622	7	612
623	7	613
624	7	614
625	7	615
626	7	616
630	7	622
631	7	623
632	7	624
633	7	625
634	7	626
635	7	627
636	7	628
637	7	629
640	7	630
641	7	630
642	7	639
643	7	651
644	7	632
645	7	631
646	7	633
647	7	634
648	7	634
649	7	634
650	7	644
651	7	644
652	7	644
660	7	650
670	7	651
671	7	652
672	7	653
673	7	654
674	7	655
675	7	657
676	7	658
677	7	660
678	7	661
680	7	677
681	7	670
682	7	671
683	7	672
684	7	673
685	7	677
686	7	677
687	7	674
688	7	677
689	7	678
690	7	680
691	7	681
692	7	682
693	7	682
694	7	683
695	7	684
696	7	686
697	7	686
698	7	686
700	7	690
701	7	691
702	7	692
703	7	692
704	7	694
705	7	695
706	7	696
707	7	697
708	7	698
709	7	700
710	7	701
711	7	702
712	7	703
713	7	704
714	7	705
715	7	707
716	7	709
720	7	710
721	7	711
722	7	712
723	7	713
724	7	714
725	7	715
726	7	717
727	7	718
730	7	720
731	7	721
732	7	722
733	7	723
734	7	724
735	7	725
736	7	726
737	7	727
738	7	729
740	7	730
741	7	731
742	7	731
743	7	732
744	7	733
745	7	735
746	7	736
747	7	737
748	7	754
749	7	738
750	7	758
751	7	741
752	7	742
753	7	743
754	7	747
755	7	749
756	7	751
757	7	752
758	7	756
759	7	758
760	7	772
761	7	772
762	7	776
763	7	778
764	7	778
765	7	778
766	7	778
767	7	670
768	7	670
769	7	769
770	7	774
771	7	778
772	7	778
773	7	778
774	7	777
776	7	777
780	7	780
781	7	781
782	7	782
783	7	783
784	7	784
785	7	785
786	7	786
787	7	787
788	7	788
789	7	789
790	7	790
791	7	791
792	7	792
793	7	793
794	7	794
795	7	796
796	7	796
800	7	800
801	7	801
802	7	802
803	7	803
804	7	804
805	7	805
806	7	806
807	7	807
808	7	808
809	7	809
810	7	810
811	7	811
812	7	812
813	7	813
814	7	814
815	7	815
816	7	816
817	7	817
818	7	818
819	7	819
820	7	820
821	7	821
822	7	822
823	7	823
824	7	824
825	7	825
826	7	826
827	7	827
828	7	828
829	7	829
830	7	830
831	7	831
832	7	832
833	7	833
834	7	834
835	7	835
836	7	836
837	7	837
838	7	838
839	7	839
840	7	840
841	7	841
842	7	842
843	7	843
844	7	844
845	7	845
846	7	846
847	7	847
848	7	848
850	7	850
851	7	851
852	7	851
853	7	851
854	7	852
855	7	853
856	7	854
860	7	860
861	7	861
862	7	862
863	7	863
864	7	864
865	7	865
866	7	866
867	7	867
868	7	868
869	7	869
870	7	870
871	7	871
872	7	872
873	7	873
874	7	874
875	7	875
876	7	876
877	7	877
878	7	878
879	7	879
880	7	880
881	7	881
882	7	882
883	7	883
884	7	884
885	7	885
886	7	886
887	7	887
888	7	887
890	7	890
891	7	891
892	7	892
893	7	893
894	7	894
895	7	895
896	7	896
897	7	897
898	7	897
900	7	900
901	7	901
902	7	902
903	7	903
904	7	904
905	7	905
906	7	906
907	7	907
908	7	907
910	7	910
911	7	911
912	7	912
913	7	913
914	7	914
915	7	915
916	7	916
917	7	917
918	7	918
920	7	920
921	7	921
922	7	922
923	7	923
924	7	924
925	7	925
926	7	926
927	7	927
928	7	928
929	7	929
930	7	930
931	7	931
932	7	932
933	7	933
934	7	934
935	7	935
936	7	936
940	7	940
941	7	941
942	7	942
943	7	943
944	7	944
945	7	945
946	7	946
947	7	947
948	7	948
949	7	949
950	7	950
951	7	951
952	7	952
953	7	953
954	7	954
955	7	955
956	7	956
957	7	957
958	7	958
959	7	959
960	7	980
961	7	985
962	7	980
980	7	991
981	7	992
982	7	993
983	7	993
984	7	994
985	7	994
986	7	994
987	7	994
988	7	994
989	7	994
990	7	994
991	7	994
992	7	994
993	7	990
994	7	E900
995	7	995
996	7	996
997	7	997
998	7	998
999	7	999
E800	7	E807
E801	7	E807
E802	7	E807
E810	7	E810
E811	7	E811
E812	7	E814
E813	7	E814
E814	7	E813
E815	7	E813
E816	7	E815
E817	7	E815
E818	7	E815
E819	7	E815
E820	7	E815
E821	7	E815
E822	7	E818
E823	7	E818
E825	7	E819
E830	7	E820
E831	7	E820
E832	7	E820
E833	7	E822
E834	7	E822
E835	7	E823
E840	7	E825
E841	7	E825
E842	7	E826
E843	7	E827
E844	7	E827
E845	7	E827
E850	7	E830
E851	7	E831
E852	7	E833
E853	7	E834
E854	7	E834
E855	7	E835
E856	7	E836
E857	7	E838
E858	7	E838
E860	7	E841
E861	7	E842
E862	7	E842
E863	7	E844
E864	7	E844
E865	7	E844
E866	7	E844
E888	7	E869
E895	7	E877
E900	7	E880
E901	7	E881
E902	7	E884
E903	7	E885
E904	7	E887
E910	7	E887
E911	7	E937
E912	7	E928
E913	7	E920
E914	7	E925
E915	7	E921
E916	7	E921
E917	7	E924
E918	7	E926
E919	7	E922
E920	7	E914
E921	7	E911
E922	7	E912
E923	7	E915
E924	7	E913
E925	7	E913
E926	7		the condition coded in ICD-7 did not exist in ICD-8 any more
E927	7	E905
E928	7	E906
E929	7	E910
E930	7	E902
E931	7	E900
E932	7	E901
E933	7	E904
E934	7	E908
E935	7	E907
E936	7	E929
E949	7	E931
E960	7	E940
E961	7	E942
E962	7	E946
E963	7	E946
E964	7	E946
E965	7	E946
E971	7	E950
E973	7	E952
E974	7	E953
E975	7	E954
E976	7	E955
E977	7	E956
E978	7	E957
E979	7	E958
E980	7	E962
E981	7	E965
E982	7	E966
E983	7	E968
E984	7	E968
E985	7	E978
E990	7	E995
E991	7	E991
E992	7	E995
E993	7	E992
E994	7	E992
E995	7	E992
E996	7	E992
E997	7	E994
E998	7	E997
E999	7	E998

## Sheet: Table S3
Table S3. The conversion of the eighth to ninth version of the Swedish revision of International Classification of Diseases
ICD_codes	ICD_version	convert to ICD-9	NOTE
000	8	001
001	8	002
002	8	002
003	8	003
004	8	004
005	8	005
006	8	006
007	8	007
008	8	008
009	8	009
010	8	011
011	8	010
012	8	010
013	8	013
014	8	014
015	8	015
016	8	016
017	8	017
018	8	018
019	8	137
020	8	020
021	8	021
022	8	022
023	8	023
024	8	024
025	8	025
026	8	026
027	8	027
030	8	030
031	8	031
032	8	032
033	8	033
034	8	034
035	8	035
036	8	036
037	8	037
038	8	038
039	8	040
040	8	045
041	8	045
042	8	045
043	8	045
044	8	138
045	8	047
046	8	046
050	8	050
051	8	051
052	8	052
053	8	053
054	8	054
055	8	055
056	8	056
057	8	057
060	8	060
061	8	061
062	8	062
063	8	063
064	8	064
065	8	046
066	8	057
067	8	065
068	8	066
070	8	070
071	8	071
072	8	072
073	8	073
074	8	074
075	8	075
076	8	076
077	8	139
078	8	077
079	8	078
080	8	080
081	8	081
082	8	082
083	8	083
084	8	084
085	8	085
086	8	086
087	8	086
088	8	087
089	8	088
090	8	090
091	8	091
092	8	092
093	8	093
094	8	094
095	8	091
096	8	096
097	8	097
098	8	098
099	8	099
100	8	100
101	8	101
102	8	102
103	8	103
104	8	104
110	8	110
111	8	111
112	8	112
113	8	039
114	8	114
115	8	115
116	8	116
117	8	117
120	8	120
121	8	121
122	8	122
123	8	123
124	8	124
125	8	125
126	8	126
127	8	127
128	8	128
129	8	129
130	8	130
131	8	131
132	8	132
133	8	133
134	8	134
135	8	135
136	8	136
140	8	140
141	8	141
142	8	142
143	8	143
144	8	144
145	8	145
146	8	146
147	8	147
148	8	148
149	8	149
150	8	150
151	8	151
152	8	152
153	8	153
154	8	154
155	8	155
156	8	156
157	8	157
158	8	158
159	8	159
160	8	160
161	8	161
162	8	162
163	8	163
170	8	170
171	8	171
172	8	172
173	8	173
174	8	174
180	8	180
181	8	181
182	8	182
183	8	183
184	8	184
185	8	185
186	8	186
187	8	187
188	8	188
189	8	189
190	8	190
191	8	191
192	8	171
193	8	193
194	8	194
195	8	195
196	8	196
197	8	197
198	8	198
199	8	202
200	8	200
201	8	201
202	8	202
203	8	203
204	8	204
205	8	205
206	8	206
207	8	207
208	8	207
209	8	202
210	8	210
211	8	211
212	8	212
213	8	213
214	8	214
215	8	215
216	8	214
217	8	217
218	8	218
219	8	621
220	8	220
221	8	221
222	8	222
223	8	223
224	8	224
225	8	225
226	8	227
227	8	228
228	8	229
230	8	230
231	8	231
232	8	232
233	8	232
234	8	236
235	8	183
236	8	236
237	8	233
238	8	234
239	8	237
240	8	240
241	8	241
242	8	242
243	8	243
244	8	244
245	8	245
246	8	246
250	8	250
251	8	251
252	8	252
253	8	253
254	8	254
255	8	255
256	8	256
257	8	257
258	8	259
260	8	264
261	8	265
262	8	265
263	8	266
264	8	267
265	8	268
266	8	269
267	8	260
268	8	261
269	8	579
270	8	270
271	8	271
272	8	272
273	8	277
274	8	274
275	8	273
276	8	277
277	8	278
278	8	278
279	8	272
280	8	273
281	8	281
282	8	282
283	8	283
284	8	284
285	8	285
286	8	286
287	8	287
288	8	288
289	8	289
290	8	290
291	8	291
292	8	293
293	8	293
294	8	293
295	8	295
296	8	296
297	8	297
298	8	298
299	8	299
300	8	300
301	8	301
302	8	302
303	8	303
304	8	304
305	8	306
306	8	307
307	8	308
308	8	312
309	8	310
310	8	315
311	8	317
312	8	318
313	8	318
314	8	318
315	8	315
320	8	320
321	8	325
322	8	324
323	8	323
324	8	326
330	8	359
331	8	333
332	8	334
333	8	334
340	8	340
341	8	341
342	8	332
343	8	343
344	8	344
345	8	345
346	8	346
347	8	348
348	8	335
349	8	336
350	8	351
351	8	350
352	8	353
353	8	355
354	8	357
355	8	355
356	8	352
357	8	355
358	8	337
360	8	372
361	8	373
362	8	372
363	8	370
364	8	364
365	8	363
366	8	364
367	8	377
368	8	375
369	8	379
370	8	367
371	8	371
372	8	372
373	8	378
374	8	366
375	8	365
376	8	371
377	8	362
378	8	371
379	8	369
380	8	380
381	8	381
382	8	382
383	8	383
384	8	386
385	8	386
386	8	387
387	8	380
388	8	389
389	8	389
390	8	390
391	8	391
392	8	392
393	8	393
394	8	394
395	8	395
396	8	396
397	8	397
398	8	398
400	8	401
401	8	401
402	8	402
403	8	403
404	8	404
410	8	410
411	8	411
412	8	414
413	8	413
414	8	412
420	8	420
421	8	421
422	8	422
423	8	423
424	8	424
425	8	425
426	8	416
427	8	426
428	8	429
429	8	429
430	8	430
431	8	432
432	8	433
433	8	434
434	8	434
435	8	435
436	8	436
437	8	437
438	8	437
440	8	440
441	8	441
442	8	442
443	8	443
444	8	444
445	8	785
446	8	446
447	8	447
448	8	448
450	8	415
451	8	451
452	8	452
453	8	453
454	8	454
455	8	455
456	8	456
457	8	457
458	8	458
460	8	079
461	8	461
462	8	462
463	8	463
464	8	464
465	8	465
466	8	466
470	8	487
471	8	487
472	8	487
473	8	487
474	8	487
480	8	480
481	8	481
482	8	482
483	8	483
484	8	136
485	8	485
486	8	486
490	8	490
491	8	491
492	8	518
493	8	493
500	8	474
501	8	475
502	8	472
503	8	473
504	8	470
505	8	471
506	8	476
507	8	477
508	8	478
510	8	510
511	8	511
512	8	512
513	8	513
514	8	508
515	8	502
516	8	506
517	8	495
518	8	494
519	8	519
520	8	520
521	8	521
522	8	522
523	8	523
524	8	524
525	8	525
526	8	526
527	8	527
528	8	528
529	8	529
530	8	530
531	8	531
532	8	532
533	8	533
534	8	534
535	8	535
536	8	536
537	8	537
540	8	540
541	8	541
542	8	542
543	8	543
550	8	550
551	8	553
552	8	550
553	8	551
560	8	560
561	8	558
562	8	562
563	8	555
564	8	564
565	8	565
566	8	566
567	8	567
568	8	568
569	8	569
570	8	570
571	8	571
572	8	572
573	8	573
574	8	574
575	8	575
576	8	575
577	8	577
580	8	580
581	8	581
582	8	582
583	8	583
584	8	587
590	8	590
591	8	591
592	8	592
593	8	593
594	8	594
595	8	595
596	8	596
597	8	597
598	8	598
599	8	599
600	8	600
601	8	601
602	8	602
603	8	603
604	8	604
605	8	605
606	8	606
607	8	607
610	8	610
611	8	611
612	8	614
613	8	614
614	8	614
615	8	620
616	8	614
620	8	616
621	8	622
622	8	616
623	8	618
624	8	621
625	8	621
626	8	626
627	8	627
628	8	628
629	8	623
630	8	646
631	8	633
632	8	641
633	8	648
634	8	652
635	8	646
636	8	642
637	8	642
638	8	643
639	8	646
640	8	635
641	8	635
642	8	636
643	8	634
644	8	639
645	8	639
650	8	V27
651	8	641
652	8	666
653	8	641
654	8	653
655	8	653
656	8	652
657	8	654
658	8	664
659	8	665
660	8	665
661	8	V27
662	8	668
670	8	670
671	8	671
672	8	672
673	8	673
674	8	674
675	8	666
676	8	648
677	8	674
678	8	676
680	8	680
681	8	681
682	8	682
683	8	683
684	8	684
685	8	685
686	8	686
690	8	690
691	8	691
692	8	692
693	8	694
694	8	694
695	8	695
696	8	696
697	8	697
698	8	698
700	8	700
701	8	701
702	8	702
703	8	703
704	8	704
705	8	705
706	8	706
707	8	707
708	8	708
709	8	709
710	8	711
711	8	002
712	8	714
713	8	715
714	8	716
715	8	721
716	8	710
717	8	726
718	8	729
720	8	730
721	8	731
722	8	732
723	8	733
724	8	718
725	8	722
726	8	724
727	8	718
728	8	724
729	8	718
730	8	727
731	8	726
732	8	728
733	8	728
734	8	710
735	8	737
736	8	734
737	8	735
738	8	735
740	8	740
741	8	741
742	8	742
743	8	742
744	8	743
745	8	744
746	8	746
747	8	747
748	8	748
749	8	749
750	8	750
751	8	751
752	8	752
753	8	753
754	8	754
755	8	755
756	8	756
757	8	757
758	8	759
759	8	758
760	8	760
761	8	760
762	8	760
763	8	760
764	8	763
765	8	763
766	8	763
767	8	763
768	8	763
769	8	761
770	8	762
771	8	762
772	8	767
773	8	761
774	8	773
775	8	773
776	8	768
777	8	764
778	8	772
779	8	779
780	8	780
781	8	368
782	8	782
783	8	786
784	8	787
785	8	789
786	8	788
787	8	719
788	8	276
789	8	791
790	8	799
791	8	784
792	8	585
793	8	V71
794	8	797
795	8	798
796	8	798
800	8	800
801	8	801
802	8	802
803	8	803
804	8	804
805	8	805
806	8	806
807	8	807
808	8	808
809	8	809
810	8	810
811	8	811
812	8	812
813	8	813
814	8	814
815	8	815
816	8	816
817	8	817
818	8	818
819	8	819
820	8	820
821	8	821
822	8	822
823	8	823
824	8	824
825	8	825
826	8	826
827	8	827
828	8	828
829	8	829
830	8	830
831	8	831
832	8	832
833	8	833
834	8	834
835	8	835
836	8	836
837	8	837
838	8	838
839	8	839
840	8	840
841	8	841
842	8	842
843	8	843
844	8	844
845	8	845
846	8	846
847	8	847
848	8	848
850	8	850
851	8	851
852	8	852
853	8	853
854	8	854
860	8	860
861	8	861
862	8	862
863	8	863
864	8	864
865	8	865
866	8	866
867	8	867
868	8	868
869	8	869
870	8	870
871	8	871
872	8	872
873	8	873
874	8	874
875	8	875
876	8	876
877	8	877
878	8	878
879	8	879
880	8	880
881	8	881
882	8	882
883	8	883
884	8	884
885	8	885
886	8	886
887	8	887
890	8	890
891	8	891
892	8	892
893	8	893
894	8	894
895	8	895
896	8	896
897	8	897
900	8
901	8
902	8
903	8
904	8
905	8
906	8
907	8	879
910	8	910
911	8	911
912	8	912
913	8	913
914	8	914
915	8	915
916	8	916
917	8	917
918	8	919
920	8	920
921	8	921
922	8	922
923	8	923
924	8	923
925	8	923
926	8	923
927	8	924
928	8	928
929	8	929
930	8	930
931	8	931
932	8	932
933	8	933
934	8	934
935	8	935
936	8	936
937	8	937
938	8	938
939	8	939
940	8	940
941	8	941
942	8	942
943	8	943
944	8	944
945	8	945
946	8	946
947	8	946
948	8	946
949	8	949
950	8	950
951	8	951
952	8	955
953	8	955
954	8	955
955	8	956
956	8	956
957	8	956
958	8	952
959	8	955
960	8	960
961	8	961
962	8	962
963	8	963
964	8	964
965	8	965
966	8	966
967	8	967
968	8	968
969	8	968
970	8	969
971	8	970
972	8	971
973	8	972
974	8	973
975	8	974
976	8	975
977	8	977
978	8		The condition coded by 978 in the Swedish ICD-8 had never been used in the next version
979	8		The condition coded by 979 in the Swedish ICD-8 had never been used in the next version
980	8	980
981	8	981
982	8	982
983	8	983
984	8	984
985	8	985
986	8	986
987	8	987
988	8	988
989	8	989
990	8	990
991	8	991
992	8	992
993	8	993
994	8	994
995	8	908
996	8	908
997	8	996
998	8	998
999	8	999
E800	8	E800
E801	8	E801
E802	8	E802
E803	8	E803
E804	8	E804
E805	8	E805
E806	8	E806
E807	8	E807
E810	8	E810
E811	8	E811
E812	8	E812
E813	8	E813
E814	8	E814
E815	8	E815
E816	8	E816
E817	8	E817
E818	8	E818
E819	8	E819
E820	8	E820
E821	8	E820
E822	8	E820
E823	8	E820
E825	8	E826
E826	8	E826
E827	8	E827
E830	8	E830
E831	8	E831
E832	8	E832
E833	8	E833
E834	8	E834
E835	8	E835
E836	8	E836
E837	8	E837
E838	8	E838
E840	8	E840
E841	8	E841
E842	8	E842
E843	8	E843
E844	8	E844
E845	8	E845
E850	8	E856
E851	8	E858
E852	8	E858
E853	8	E850
E854	8	E851
E855	8	E855
E856	8	E855
E857	8	E858
E858	8	E858
E859	8	E858
E860	8	E860
E861	8	E861
E862	8	E861
E863	8	E861
E864	8	E862
E865	8	E863
E866	8	E866
E867	8	E864
E868	8	E865
E869	8	E866
E870	8	E867
E871	8	E868
E872	8	E868
E873	8	E868
E874	8	E868
E875	8	E868
E876	8	E869
E877	8	E869
E880	8	E880
E881	8	E881
E882	8	E882
E883	8	E883
E884	8	E884
E885	8	E885
E886	8	E886
E887	8	E887
E890	8	E890
E891	8	E891
E892	8	E892
E893	8	E893
E894	8	E894
E895	8	E895
E896	8	E896
E897	8	E897
E898	8	E898
E899	8	E899
E900	8	E900
E901	8	E901
E902	8	E902
E903	8	E903
E904	8	E904
E905	8	E905
E906	8	E906
E907	8	E907
E908	8	E908
E909	8	E909
E910	8	E910
E911	8	E911
E912	8	E912
E913	8	E913
E914	8	E914
E915	8	E915
E916	8	E916
E917	8	E917
E918	8	E918
E919	8	E927
E920	8	E920
E921	8	E921
E922	8	E922
E923	8	E923
E924	8	E924
E925	8	E925
E926	8	E926
E927	8	E846
E928	8	E919
E929	8	E928
E930	8	E871
E931	8	E871
E932	8	E870
E933	8	E948
E934	8	E949
E935	8	E870
E936	8	E870
E939	8		The condition coded by E939 in the Swedish ICD-8 had never been used in the next version
E940	8	E929
E941	8	E929
E942	8	E929
E943	8	E929
E944	8	E929
E945	8	E929
E946	8	E929
E949	8		The condition coded by E949 in the Swedish ICD-8 had never been used in the next version
E950	8	E950
E951	8	E951
E952	8	E952
E953	8	E953
E954	8	E954
E955	8	E955
E956	8	E956
E957	8	E957
E958	8	E958
E959	8	E959
E960	8	E960
E961	8	E961
E962	8	E962
E963	8	E963
E964	8	E964
E965	8	E965
E966	8	E966
E967	8	E968
E968	8	E968
E969	8	E969
E970	8	E970
E971	8	E971
E972	8	E972
E973	8	E973
E974	8	E974
E975	8	E975
E976	8	E976
E977	8	E977
E978	8	E978
E979	8	E979
E980	8	E980
E981	8	E981
E982	8	E982
E983	8	E983
E984	8	E984
E985	8	E985
E986	8	E986
E987	8	E987
E988	8	E988
E989	8	E989
E990	8	E990
E991	8	E991
E992	8	E992
E993	8	E993
E994	8	E994
E995	8	E995
E996	8	E996
E997	8	E997
E998	8	E998
E999	8	E999

## Sheet: Table S4
Table S4. The conversion of the ninth to tenth version of the Swedish revision of International Classification of Diseases
ICD_codes	ICD_version	convert to ICD-10	NOTE
001	9	A00
002	9	A01
003	9	A02
004	9	A03
005	9	A05
006	9	A06
007	9	A07
008	9	A04
009	9	A09
010	9	A15
011	9	A16
012	9	A16
013	9	A17
014	9	A18
015	9	A18
016	9	A18
017	9	A18
018	9	A19
020	9	A20
021	9	A21
022	9	A22
023	9	A23
024	9	A24
025	9	A24
026	9	A25
027	9	A26
030	9	A30
031	9	A31
032	9	A36
033	9	A37
034	9	A38
035	9	A46
036	9	A39
037	9	A35
038	9	A41
039	9	A42
040	9	A48
041	9	A49
045	9	A80
046	9	A81
047	9	A87
048	9	A86
049	9	A86
050	9	B03
051	9	B08
052	9	B01
053	9	B02
054	9	B00
055	9	B05
056	9	B06
057	9	B08
060	9	A95
061	9	A89
062	9	A83
063	9	A84
064	9	A85
065	9	A98
066	9	A93
070	9	B18
071	9	A82
072	9	B26
073	9	B33
074	9	B08
075	9	B27
076	9	A71
077	9	B30
078	9	B08
079	9	B34
080	9	A75
081	9	A75
082	9	A77
083	9	A79
084	9	B50
085	9	B55
086	9	B56
087	9	A68
088	9	A44
090	9	A50
091	9	A51
092	9	A51
093	9	A52
094	9	A52
095	9	A52
096	9	A52
097	9	A53
098	9	A54
099	9	A56
100	9	A27
101	9	A69
102	9	A66
103	9	A67
104	9	A69
110	9	B35
111	9	B36
112	9	B37
114	9	B38
115	9	B39
116	9	B40
117	9	B42
118	9	B43
120	9	B65
121	9	B66
122	9	B67
123	9	B71
124	9	B75
125	9	B74
126	9	B76
127	9	B81
128	9	B83
129	9	B82
130	9	B58
131	9	B85
132	9	B86
133	9	B88
134	9	B88
135	9	D86
136	9	B89
137	9	B90
138	9	B91
139	9	B94
140	9	C00
141	9	C02
142	9	C08
143	9	C03
144	9	C04
145	9	C05
146	9	C09
147	9	C11
148	9	C13
149	9	C14
150	9	C15
151	9	C16
152	9	C17
153	9	C18
154	9	C21
155	9	C22
156	9	C24
157	9	C25
158	9	C48
159	9	C26
160	9	C31
161	9	C32
162	9	C34
163	9	C38
164	9	C38
165	9	C38
170	9	C40
171	9	C47
172	9	C43
173	9	C44
174	9	C50
175	9	C50
179	9	C55
180	9	C53
181	9	C58
182	9	C54
183	9	C57
184	9	C51
185	9	C61
186	9	C62
187	9	C63
188	9	C67
189	9	C68
190	9	C69
191	9	C71
192	9	C70
193	9	C73
194	9	C75
195	9	C76
196	9	C77
197	9	C78
198	9	C79
199	9	C80
200	9	C82
201	9	C81
202	9	C82
203	9	C88
204	9	C91
205	9	C92
206	9	C93
207	9	C94
208	9	C95
210	9	D10
211	9	D13
212	9	D14
213	9	D16
214	9	D17
215	9	D21
216	9	D22
217	9	D24
218	9	D25
219	9	D26
220	9	D27
221	9	D28
222	9	D29
223	9	D30
224	9	D31
225	9	D33
226	9	D34
227	9	D35
228	9	D18
229	9	D36
230	9	D00
231	9	D02
232	9	D03
233	9	D03
234	9	D09
235	9	D37
236	9	D39
237	9	D42
238	9	D45
239	9	D37
240	9	E01
241	9	E01
242	9	E05
243	9	E00
244	9	E01
245	9	E06
246	9	E07
250	9	E10
251	9	E16
252	9	E20
253	9	E22
254	9	E32
255	9	E24
256	9	E28
257	9	E29
258	9	E31
259	9	E30
260	9	E40
261	9	E43
262	9	E43
263	9	E44
264	9	E50
265	9	E51
266	9	E53
267	9	E54
268	9	E55
269	9	E56
270	9	E70
271	9	E73
272	9	E74
273	9	E85
274	9	M10
275	9	E83
276	9	E87
277	9	E76
278	9	E66
279	9	E90
280	9	D50
281	9	D51
282	9	D55
283	9	D59
284	9	D61
285	9	D64
286	9	D68
287	9	D69
288	9	D72
289	9	D73
290	9	F00
291	9	F10
292	9	F11
293	9	F05
294	9	F06
295	9	F20
296	9	F30
297	9	F22
298	9	F23
299	9	F84
300	9	F40
301	9	F34
302	9	F52
303	9	F10
304	9	F11
305	9	F12
306	9	F44
307	9	F50
308	9	F43
309	9	F93
310	9	F07
311	9	F53
312	9	F63
313	9	F93
314	9	F90
315	9	F80
316	9	F54
317	9	F70
318	9	F71
319	9	F79
320	9	G00
321	9	G02
322	9	G03
323	9	G04
324	9	G06
325	9	G08
326	9	G09
330	9	G31
331	9	G11
332	9	G21
333	9	G23
334	9	G11
335	9	G12
336	9	G12
337	9	G35
340	9	G36
341	9	G37
342	9	G81
343	9	G80
344	9	G12
345	9	G40
346	9	G43
347	9	G47
348	9	G93
349	9	G96
350	9	G50
351	9	G51
352	9	G52
353	9	G54
354	9	G56
355	9	G57
356	9	G60
357	9	G61
358	9	G70
359	9	G71
360	9	H21
361	9	H33
362	9	H34
363	9	H30
364	9	H20
365	9	H40
366	9	H25
367	9	H52
368	9	H53
369	9	H54
370	9	H16
371	9	H17
372	9	H10
373	9	H01
374	9	H02
375	9	H04
376	9	H05
377	9	H47
378	9	H49
379	9	H15
380	9	H60
381	9	H65
382	9	H66
383	9	H70
384	9	H72
385	9	H74
386	9	H81
387	9	H80
388	9	H93
389	9	H90
390	9	I00
391	9	I01
392	9	I02
393	9	I09
394	9	I05
395	9	I06
396	9	I08
397	9	I07
398	9	I08
401	9	I10
402	9	I11
403	9	I12
404	9	I13
405	9	I15
410	9	I21
411	9	I20
412	9	I25
413	9	I20
414	9	I25
415	9	I26
416	9	I27
417	9	I28
420	9	I30
421	9	I33
422	9	I40
423	9	I31
424	9	I34
425	9	I42
426	9	I44
427	9	I47
428	9	I50
429	9	I51
430	9	I60
431	9	I61
432	9	I62
433	9	I63
434	9	I63
435	9	G45
436	9	I64
437	9	I67
438	9	I69
440	9	I70
441	9	I71
442	9	I72
443	9	I73
444	9	I74
446	9	M30
447	9	I77
448	9	I78
451	9	I80
452	9	I81
453	9	I82
454	9	I83
455	9	I84
456	9	I85
457	9	I89
458	9	I95
459	9	I87
460	9	J00
461	9	J01
462	9	J02
463	9	J03
464	9	J04
465	9	J05
466	9	J20
470	9	J34
471	9	J33
472	9	J31
473	9	J32
474	9	J35
475	9	J36
476	9	J37
477	9	J30
478	9	J38
480	9	J12
481	9	J13
482	9	J15
483	9	J15
484	9	J17
485	9	J18
486	9	J18
487	9	J10
490	9	J40
491	9	J41
492	9	J43
493	9	J45
494	9	J47
495	9	J67
496	9	J44
500	9	J60
501	9	J61
502	9	J62
503	9	J63
504	9	J64
505	9	J64
506	9	J68
507	9	J69
508	9	J70
510	9	J86
511	9	J90
512	9	J93
513	9	J85
514	9	J81
515	9	J84
516	9	J84
517	9	J99
518	9	J98
519	9	J98
520	9	K00
521	9	K02
522	9	K04
523	9	K05
524	9	K07
525	9	K08
526	9	K10
527	9	K11
528	9	K12
529	9	K14
530	9	K21
531	9	K25
532	9	K26
533	9	K27
534	9	K28
535	9	K29
536	9	K31
537	9	K31
540	9	K35
541	9	K37
542	9	K36
543	9	K38
550	9	K40
551	9	K43
552	9	K44
553	9	K46
555	9	K50
556	9	K51
557	9	K55
558	9	K52
560	9	K56
562	9	K57
564	9	K59
565	9	K60
566	9	K61
567	9	K65
568	9	K66
569	9	K62
570	9	K72
571	9	K74
572	9	K75
573	9	K75
574	9	K80
575	9	K81
576	9	K83
577	9	K86
578	9	K92
579	9	K90
580	9	N00
581	9	N04
582	9	N03
583	9	N05
584	9	N17
585	9	N18
586	9	N19
587	9	N26
588	9	N25
589	9	N27
590	9	N15
591	9	N13
592	9	N20
593	9	N13
594	9	N21
595	9	N30
596	9	N31
597	9	N34
598	9	N35
599	9	N36
600	9	N40
601	9	N41
602	9	N42
603	9	N43
604	9	N45
605	9	N47
606	9	N46
607	9	N48
608	9	N49
610	9	N60
611	9	N64
614	9	N70
615	9	N71
616	9	N72
617	9	N80
618	9	N81
619	9	N82
620	9	N83
621	9	N85
622	9	N88
623	9	N89
624	9	N90
625	9	N94
626	9	N93
627	9	N95
628	9	N97
629	9	N94
630	9	O01
631	9	O02
632	9	O02
633	9	O00
634	9	O03
635	9	O04
636	9	O05
637	9	O06
638	9	O07
639	9	O08
640	9	O20
641	9	O46
642	9	O10
643	9	O21
644	9	O47
645	9	O48
646	9	O12
647	9	O98
648	9	O24
650	9	O80
651	9	O30
652	9	O32
653	9	O33
654	9	O34
655	9	O35
656	9	O36
657	9	O40
658	9	O41
659	9	O61
660	9	O64
661	9	O62
662	9	O63
663	9	O69
664	9	O70
665	9	O71
666	9	O72
667	9	O73
668	9	O74
669	9	O75
670	9	O85
671	9	O87
672	9	O86
673	9	O88
674	9	O90
675	9	O91
676	9	O92
680	9	L02
681	9	L02
682	9	L03
683	9	L04
684	9	L00
685	9	L05
686	9	L08
690	9	L21
691	9	L20
692	9	L23
693	9	L27
694	9	L12
695	9	L53
696	9	L40
697	9	L43
698	9	L29
700	9	L84
701	9	L85
702	9	L57
703	9	L60
704	9	L67
705	9	L74
706	9	L70
707	9	L98
708	9	L50
709	9	L81
710	9	M33
711	9	M00
712	9	M11
713	9	M03
714	9	M06
715	9	M15
716	9	M12
717	9	M22
718	9	M24
719	9	M25
720	9	M49
721	9	M47
722	9	M50
723	9	M53
724	9	M53
725	9	M35
726	9	M70
727	9	M65
728	9	M60
729	9	M79
730	9	M86
731	9	M88
732	9	M91
733	9	M80
734	9	M21
735	9	M20
736	9	M21
737	9	M40
738	9	M43
739	9	M99
740	9	Q00
741	9	Q05
742	9	Q01
743	9	Q10
744	9	Q16
745	9	Q20
746	9	Q22
747	9	Q25
748	9	Q30
749	9	Q35
750	9	Q38
751	9	Q41
752	9	Q50
753	9	Q60
754	9	Q65
755	9	Q68
756	9	Q76
757	9	Q80
758	9	Q90
759	9	Q86
760	9	P00
761	9	P01
762	9	P02
763	9	P03
764	9	P05
765	9	P07
766	9	P08
767	9	P10
768	9	P20
769	9	P22
770	9	P22
771	9	P35
772	9	P50
773	9	P55
774	9	P57
775	9	P70
776	9	P61
777	9	P75
778	9	P80
779	9	P90
780	9	R40
781	9	R43
782	9	R20
783	9	R62
784	9	R04
785	9	R00
786	9	R02
787	9	R11
788	9	R30
789	9	R16
790	9	R70
791	9	R80
792	9	R83
793	9	R91
794	9	R94
795	9	R89
796	9	R78
797	9	R54
798	9	R96
799	9	R45
800	9	S02
801	9	S02
802	9	S02
803	9	S07
804	9	S02
805	9	S12
806	9	S12
807	9	S12
808	9	S23
809	9	S32
810	9	S42
811	9	S42
812	9	S42
813	9	S50
814	9	S62
815	9	S62
816	9	S62
817	9	S62
818	9	S42
819	9	T02
820	9	S72
821	9	S72
822	9	S82
823	9	S82
824	9	S82
825	9	S92
826	9	S92
827	9	S92
828	9	T02
829	9	T14
830	9	S03
831	9	S43
832	9	S53
833	9	S63
834	9	S63
835	9	S73
836	9	S83
837	9	S93
838	9	S93
839	9	T03
840	9	S43
841	9	S53
842	9	S63
843	9	S73
844	9	S83
845	9	S93
846	9	S33
847	9	S33
848	9	S23
850	9	S06
851	9	S06
852	9	S06
853	9	S06
854	9	S06
860	9	S27
861	9	S27
862	9	S27
863	9	S36
864	9	S36
865	9	S36
866	9	S37
867	9	S37
868	9	S36
869	9	T06
870	9	S01
871	9	S05
872	9	S01
873	9	S01
874	9	S11
875	9	S21
876	9	S21
877	9	S31
878	9	S31
879	9	S21
880	9	S41
881	9	S51
882	9	S61
883	9	S61
884	9	S84
885	9	S68
886	9	S68
887	9	S48
890	9	S71
891	9	S81
892	9	S91
893	9	S91
894	9	T01
895	9	S98
896	9	S98
897	9	S78
900	9	S15
901	9	S25
902	9	S35
903	9	S65
904	9	S95
905	9	T90
906	9	T90
907	9	T90
908	9	T91
909	9	T98
910	9	S00
911	9	S20
912	9	S40
913	9	S60
914	9	S60
915	9	S60
916	9	S90
917	9	S90
918	9	S05
919	9	S90
920	9	S00
921	9	S21
922	9	S20
923	9	S60
924	9	S70
925	9	S17
926	9	T04
927	9	S57
928	9	S77
929	9	T04
930	9	T15
931	9	T16
932	9	T17
933	9	T17
934	9	T17
935	9	T18
936	9	T18
937	9	T18
938	9	T18
939	9	T19
940	9	T26
941	9	T20
942	9	T21
943	9	T22
944	9	T23
945	9	T24
946	9	T29
947	9	T27
948	9	T31
949	9	T27
950	9	S04
951	9	S04
952	9	S14
953	9	S14
954	9	S14
955	9	S44
956	9	S34
957	9	S34
958	9	T79
959	9	S19
960	9	T36
961	9	T37
962	9	T38
963	9	T45
964	9	T45
965	9	T39
966	9	T42
967	9	T42
968	9	T41
969	9	T42
970	9	T50
971	9	T42
972	9	T44
973	9	T47
974	9	T50
975	9	T48
976	9	T37
977	9	T50
978	9	T50
979	9	T50
980	9	T51
981	9	T52
982	9	T52
983	9	T54
984	9	T56
985	9	T56
986	9	T58
987	9	T59
988	9	T62
989	9	T60
990	9	T66
991	9	T69
992	9	T67
993	9	T70
994	9	T74
995	9	T78
996	9	T85
997	9	T81
998	9	T81
999	9	T80
E800	9	V81
E801	9	V81
E802	9	V81
E803	9	V81
E804	9	V81
E805	9	V05
E806	9	V81
E807	9	V81
E810	9	V25
E811	9	V22
E812	9	V22
E813	9	V12
E814	9	V02
E815	9	V20
E816	9	V28
E817	9	V28
E818	9	V28
E819	9	V29
E820	9	V09
E821	9	V09
E822	9	V25
E823	9	V27
E824	9	V38
E825	9	V28
E826	9	V01
E827	9	V80
E828	9	V80
E829	9	V06
E830	9	V90
E831	9	V91
E832	9	V92
E833	9	V93
E834	9	V93
E835	9	V93
E836	9	V93
E837	9	V93
E838	9	V93
E840	9	V95
E841	9	V95
E842	9	V96
E843	9	V97
E844	9	V97
E845	9	V97
E846	9	V83
E847	9	V98
E848	9	V09
E849	9	V89
E850	9	X40
E851	9	X41
E852	9	X41
E853	9	X41
E854	9	X41
E855	9	X41
E856	9	X44
E857	9	X44
E858	9	X41
E859	9	X85
E860	9	X45
E861	9	X44
E862	9	X45
E863	9	X46
E864	9	X44
E865	9	X49
E866	9	X44
E867	9	X47
E868	9	X47
E869	9	X46
E870	9	Y60
E871	9	Y61
E872	9	Y62
E873	9	Y63
E874	9	Y65
E875	9	Y64
E876	9	Y65
E878	9	Y83
E879	9	Y84
E880	9	W10
E881	9	W11
E882	9	W13
E883	9	W17
E884	9	W05
E885	9	W01
E886	9	W03
E887	9	X59
E888	9	W00
E890	9	X00
E891	9	X00
E892	9	X01
E893	9	X05
E894	9	X04
E895	9	X02
E896	9	X02
E897	9	X03
E898	9	X08
E899	9	X09
E900	9	X30
E901	9	X31
E902	9	W94
E903	9	X51
E904	9	X53
E905	9	W56
E906	9	W56
E907	9	X33
E908	9	X37
E909	9	X34
E910	9	W67
E911	9	W78
E912	9	W80
E913	9	W76
E914	9	W44
E915	9	W44
E916	9	W20
E917	9	W22
E918	9	W23
E919	9	W24
E920	9	W25
E921	9	W38
E922	9	W33
E923	9	W40
E924	9	X10
E925	9	W86
E926	9	W90
E927	9	X50
E928	9	W49
E929	9	Y86
E930	9	Y40
E931	9	Y41
E932	9	Y42
E933	9	Y43
E934	9	Y44
E935	9	Y45
E936	9	Y46
E937	9	Y47
E938	9	Y48
E939	9	Y49
E940	9	Y50
E941	9	Y51
E942	9	Y51
E943	9	Y43
E944	9	Y43
E945	9	Y51
E946	9	Y56
E947	9	Y43
E948	9	Y58
E949	9	Y59
E950	9	X61
E951	9	X67
E952	9	X67
E953	9	X70
E954	9	X71
E955	9	X73
E956	9	X78
E957	9	X80
E958	9	X77
E959	9	Y87
E960	9	Y04
E961	9	X86
E962	9	X85
E963	9	X91
E964	9	X92
E965	9	X94
E966	9	X99
E967	9	Y07
E968	9	X98
E969	9	Y87
E970	9	Y35
E971	9	Y35
E972	9	Y35
E973	9	Y35
E974	9	Y35
E975	9	Y35
E976	9	Y35
E977	9	Y89
E978	9	Y35
E980	9	Y11
E981	9	Y17
E982	9	Y17
E983	9	Y20
E984	9	Y21
E985	9	Y23
E986	9	Y28
E987	9	Y30
E988	9	Y27
E989	9	Y87
E990	9	X34
E991	9	Y36
E992	9	Y36
E993	9	Y36
E994	9	Y36
E995	9	Y36
E996	9	Y36
E997	9	Y36
E998	9	Y36
E999	9	Y89
V01	9	Z20
V02	9	Z22
V03	9	Z23
V04	9	Z24
V05	9	Z25
V06	9	Z27
V07	9	Z29
V10	9	Z85
V11	9	Z86
V12	9	Z86
V13	9	Z87
V14	9	Z88
V15	9	Z91
V16	9	Z80
V17	9	Z82
V18	9	Z83
V19	9	Z82
V20	9	Z00
V21	9	Z21
V22	9	Z34
V23	9	Z35
V24	9	Z39
V25	9	Z30
V26	9	Z31
V27	9	Z37
V28	9	Z36
V30	9	Z38
V31	9	Z38
V32	9	Z38
V33	9	Z38
V34	9	Z38
V35	9	Z38
V36	9	Z38
V37	9	Z38
V39	9	Z38
V40	9		The condition coded by V40 in the Swedish ICD-9 had never been used in the next version
V41	9		The condition coded by V41 in the Swedish ICD-9 had never been used in the next version
V42	9	Z94
V43	9	Z95
V44	9	Z93
V45	9	Z96
V46	9	Z99
V47	9		The condition coded by V47 in the Swedish ICD-9 had never been used in the next version
V48	9		The condition coded by V48 in the Swedish ICD-9 had never been used in the next version
V49	9	Z91
V50	9	Z41
V51	9	Z42
V52	9	Z44
V53	9	Z45
V54	9	Z47
V55	9	Z43
V56	9	Z49
V57	9	Z50
V58	9	Z48
V59	9	Z52
V60	9	Z59
V61	9	Z61
V62	9	Z56
V63	9	Z75
V64	9	Z53
V65	9	Z58
V66	9	Z54
V67	9	Z08
V68	9	Z02
V70	9	Z02
V71	9	Z03
V72	9	Z01
V73	9	Z11
V74	9	Z11
V75	9	Z11
V76	9	Z12
V77	9	Z13
V78	9	Z13
V79	9	Z13
V80	9	Z13
V81	9	Z13
V82	9	Z13

## Sheet: Table S5
Table S5. The conversion of the tenth version of International Classification of Diseases to the Phecodes
ICD_codes	ICD_version	Disease spectrum	Disease spectrum_description	NOTE
A00	10	A00	Bacterial intestinal infections
A01	10	A00	Bacterial intestinal infections
A02	10	A00	Bacterial intestinal infections
A03	10	A00	Bacterial intestinal infections
A04	10	A00	Bacterial intestinal infections
A05	10	A00	Bacterial intestinal infections
A06	10	A06	Amoebiasis and Other protozoal intestinal diseases
A07	10	A06	Amoebiasis and Other protozoal intestinal diseases
A08	10	A08	Other specified intestinal infections
A09	10	A09	Infectious gastroenteritis and colitis
A15	10	A15	Tuberculosis
A16	10	A15	Tuberculosis
A17	10	A15	Tuberculosis
A18	10	A15	Tuberculosis
A19	10	A15	Tuberculosis
A20	10	A20	Certain zoonotic bacterial diseases
A21	10	A20	Certain zoonotic bacterial diseases
A22	10	A20	Certain zoonotic bacterial diseases
A23	10	A20	Certain zoonotic bacterial diseases
A24	10	A20	Certain zoonotic bacterial diseases
A25	10	A20	Certain zoonotic bacterial diseases
A26	10	A20	Certain zoonotic bacterial diseases
A27	10	A20	Certain zoonotic bacterial diseases
A28	10	A20	Certain zoonotic bacterial diseases
A30	10	A49	Other bacterial diseases excluding septicemia and erysipelas
A31	10	A49	Other bacterial diseases excluding septicemia and erysipelas
A32	10	A49	Other bacterial diseases excluding septicemia and erysipelas
A33	10	A49	Other bacterial diseases excluding septicemia and erysipelas
A34	10	A49	Other bacterial diseases excluding septicemia and erysipelas
A35	10	A49	Other bacterial diseases excluding septicemia and erysipelas
A36	10	A49	Other bacterial diseases excluding septicemia and erysipelas
A37	10	A49	Other bacterial diseases excluding septicemia and erysipelas
A38	10	A49	Other bacterial diseases excluding septicemia and erysipelas
A39	10	A49	Other bacterial diseases excluding septicemia and erysipelas
A40	10	A41	Sepsis
A41	10	A41	Sepsis
A42	10	A49	Other bacterial diseases excluding septicemia and erysipelas
A43	10	A49	Other bacterial diseases excluding septicemia and erysipelas
A44	10	A49	Other bacterial diseases excluding septicemia and erysipelas
A46	10	A46	Erysipelas
A48	10	A49	Other bacterial diseases excluding septicemia and erysipelas
A49	10	A49	Other bacterial diseases excluding septicemia and erysipelas
A50	10	A50	Bacterial sexually stransmitted diseases
A51	10	A50	Bacterial sexually stransmitted diseases
A52	10	A50	Bacterial sexually stransmitted diseases
A53	10	A50	Bacterial sexually stransmitted diseases
A54	10	A50	Bacterial sexually stransmitted diseases
A55	10	A50	Bacterial sexually stransmitted diseases
A56	10	A50	Bacterial sexually stransmitted diseases
A57	10	A50	Bacterial sexually stransmitted diseases
A58	10	A50	Bacterial sexually stransmitted diseases
A59	10	A59	Other sexually stransmitted diseases
A60	10	A60	Viral sexually stransmitted diseases
A63	10	A59	Other sexually stransmitted diseases
A64	10	A59	Other sexually stransmitted diseases
A65	10	A69	Other spirochetal diseases
A66	10	A69	Other spirochetal diseases
A67	10	A69	Other spirochetal diseases
A68	10	A69	Other spirochetal diseases
A69	10	A69	Other spirochetal diseases
A70	10	A70	Other diseases caused by chlamydiae
A71	10	A70	Other diseases caused by chlamydiae
A74	10	A70	Other diseases caused by chlamydiae
A75	10	A79	Rickettsioses
A77	10	A79	Rickettsioses
A78	10	A79	Rickettsioses
A79	10	A79	Rickettsioses
A80	10	A89	Viral infections of the central nervous system
A81	10	A89	Viral infections of the central nervous system
A82	10	A89	Viral infections of the central nervous system
A83	10	A89	Viral infections of the central nervous system
A84	10	A89	Viral infections of the central nervous system
A85	10	A89	Viral infections of the central nervous system
A86	10	A89	Viral infections of the central nervous system
A87	10	A89	Viral infections of the central nervous system
A88	10	A89	Viral infections of the central nervous system
A89	10	A89	Viral infections of the central nervous system
A90	10	A99	Arthropod-borne viral fevers and viral hemorrhagic fevers	A97 in the international version
A91	10	A99	Arthropod-borne viral fevers and viral hemorrhagic fevers	A97 in the international version
A92	10	A99	Arthropod-borne viral fevers and viral hemorrhagic fevers
A93	10	A99	Arthropod-borne viral fevers and viral hemorrhagic fevers
A94	10	A99	Arthropod-borne viral fevers and viral hemorrhagic fevers
A95	10	A99	Arthropod-borne viral fevers and viral hemorrhagic fevers
A96	10	A99	Arthropod-borne viral fevers and viral hemorrhagic fevers
A98	10	A99	Arthropod-borne viral fevers and viral hemorrhagic fevers
A99	10	A99	Arthropod-borne viral fevers and viral hemorrhagic fevers
B00	10	B09	Viral infections characterized by skin and mucous membrane lesions
B01	10	B09	Viral infections characterized by skin and mucous membrane lesions
B02	10	B09	Viral infections characterized by skin and mucous membrane lesions
B03	10	B09	Viral infections characterized by skin and mucous membrane lesions
B04	10	B09	Viral infections characterized by skin and mucous membrane lesions
B05	10	B09	Viral infections characterized by skin and mucous membrane lesions
B06	10	B09	Viral infections characterized by skin and mucous membrane lesions
B07	10	B09	Viral infections characterized by skin and mucous membrane lesions
B08	10	B09	Viral infections characterized by skin and mucous membrane lesions
B09	10	B09	Viral infections characterized by skin and mucous membrane lesions
B15	10	B15	Hepatitis
B16	10	B15	Hepatitis
B17	10	B15	Hepatitis
B18	10	B15	Hepatitis
B19	10	B15	Hepatitis
B20	10	B20	HIV
B21	10	B20	HIV
B22	10	B20	HIV
B23	10	B20	HIV
B24	10	B20	HIV
B25	10	B34	Other viral diseases
B26	10	B34	Other viral diseases
B27	10	B34	Other viral diseases
B30	10	B34	Other viral diseases
B33	10	B34	Other viral diseases
B34	10	B34	Other viral diseases
B35	10	B49	Mycoses
B36	10	B49	Mycoses
B37	10	B49	Mycoses
B38	10	B49	Mycoses
B39	10	B49	Mycoses
B40	10	B49	Mycoses
B41	10	B49	Mycoses
B42	10	B49	Mycoses
B43	10	B49	Mycoses
B44	10	B49	Mycoses
B45	10	B49	Mycoses
B46	10	B49	Mycoses
B47	10	B49	Mycoses
B48	10	B49	Mycoses
B49	10	B49	Mycoses
B50	10	B64	Protozoal diseases
B51	10	B64	Protozoal diseases
B52	10	B64	Protozoal diseases
B53	10	B64	Protozoal diseases
B54	10	B64	Protozoal diseases
B55	10	B64	Protozoal diseases
B56	10	B64	Protozoal diseases
B57	10	B64	Protozoal diseases
B58	10	B64	Protozoal diseases
B59	10	B64	Protozoal diseases
B60	10	B64	Protozoal diseases
B64	10	B64	Protozoal diseases
B65	10	B83	Heminthiases
B66	10	B83	Heminthiases
B67	10	B83	Heminthiases
B68	10	B83	Heminthiases
B69	10	B83	Heminthiases
B70	10	B83	Heminthiases
B71	10	B83	Heminthiases
B72	10	B83	Heminthiases
B73	10	B83	Heminthiases
B74	10	B83	Heminthiases
B75	10	B83	Heminthiases
B76	10	B83	Heminthiases
B77	10	B83	Heminthiases
B78	10	B83	Heminthiases
B79	10	B83	Heminthiases
B80	10	B83	Heminthiases
B81	10	B83	Heminthiases
B82	10	B83	Heminthiases
B83	10	B83	Heminthiases
B85	10	B89	Pediculosis, acariasis and other infestations
B86	10	B89	Pediculosis, acariasis and other infestations
B87	10	B89	Pediculosis, acariasis and other infestations
B88	10	B89	Pediculosis, acariasis and other infestations
B89	10	B89	Pediculosis, acariasis and other infestations
B90	10	B94	Sequelae of infectious and parasitic diseases
B91	10	B94	Sequelae of infectious and parasitic diseases
B92	10	B94	Sequelae of infectious and parasitic diseases
B94	10	B94	Sequelae of infectious and parasitic diseases
B95	10	B96	Bacterial infectious agents
B96	10	B96	Bacterial infectious agents
B97	10	B97	Viral infectious agents
B98	10	B96	Bacterial infectious agents
B99	10	B99	Other infectious diseases
C00	10	C00	Oral cavity and pharynx cancer
C01	10	C00	Oral cavity and pharynx cancer
C02	10	C00	Oral cavity and pharynx cancer
C03	10	C00	Oral cavity and pharynx cancer
C04	10	C00	Oral cavity and pharynx cancer
C05	10	C00	Oral cavity and pharynx cancer
C06	10	C00	Oral cavity and pharynx cancer
C07	10	C00	Oral cavity and pharynx cancer
C08	10	C00	Oral cavity and pharynx cancer
C09	10	C00	Oral cavity and pharynx cancer
C10	10	C00	Oral cavity and pharynx cancer
C11	10	C00	Oral cavity and pharynx cancer
C12	10	C00	Oral cavity and pharynx cancer
C13	10	C00	Oral cavity and pharynx cancer
C14	10	C00	Oral cavity and pharynx cancer
C15	10	C15	Other digestive organs cancer
C16	10	C16	Stomach cancer
C17	10	C15	Other digestive organs cancer
C18	10	C18	Colon cancer
C19	10	C15	Other digestive organs cancer
C20	10	C20	Rectum cancer
C21	10	C15	Other digestive organs cancer
C22	10	C22	Liver and intrahepatic bile ducts cancer
C23	10	C15	Other digestive organs cancer
C24	10	C15	Other digestive organs cancer
C25	10	C25	Pancreas cancer
C26	10	C15	Other digestive organs cancer
C30	10	C30	Other respiratory organs cancer
C31	10	C30	Other respiratory organs cancer
C32	10	C30	Other respiratory organs cancer
C33	10	C30	Other respiratory organs cancer
C34	10	C34	Lung and bronchus cancer
C37	10	C30	Other respiratory organs cancer
C38	10	C30	Other respiratory organs cancer
C39	10	C30	Other respiratory organs cancer
C40	10	C40	Bones and joints cancer
C41	10	C40	Bones and joints cancer
C43	10	C43	Skin cancer
C44	10	C43	Skin cancer
C45	10	C45	Soft tissue cancr
C46	10	C45	Soft tissue cancr
C47	10	C45	Soft tissue cancr
C48	10	C45	Soft tissue cancr
C49	10	C45	Soft tissue cancr
C50	10	C50	Breast cancer
C51	10	C51	Other female genital organs cancer
C52	10	C51	Other female genital organs cancer
C53	10	C53	Endometrial cancer
C54	10	C53	Endometrial cancer
C55	10	C51	Other female genital organs cancer
C56	10	C56	Ovary cancer
C57	10	C51	Other female genital organs cancer
C58	10	C51	Other female genital organs cancer
C60	10	C60	Other male genital organs cancer
C61	10	C61	Prostate cancer
C62	10	C60	Other male genital organs cancer
C63	10	C60	Other male genital organs cancer
C64	10	C64	Kidney and renal pelvis cancer
C65	10	C64	Kidney and renal pelvis cancer
C66	10	C66	Other urinary organs cancer
C67	10	C67	Bladder cancer
C68	10	C66	Other urinary organs cancer
C69	10	C69	Eye and orbit cancer
C70	10	C70	Brain and other nervous system cancer
C71	10	C70	Brain and other nervous system cancer
C72	10	C70	Brain and other nervous system cancer
C73	10	C73	Thyroid cancer
C74	10	C74	Other endocrine cancer
C75	10	C74	Other endocrine cancer
C76	10	C76	Other and unspecified cancer
C77	10	C77	Metastatic cancer
C78	10	C77	Metastatic cancer
C79	10	C77	Metastatic cancer
C80	10	C76	Other and unspecified cancer
C81	10	C81	Hodgkin lymphoma
C82	10	C82	Non-Hodgkin lymphoma
C83	10	C82	Non-Hodgkin lymphoma
C84	10	C82	Non-Hodgkin lymphoma
C85	10	C82	Non-Hodgkin lymphoma
C86	10	C82	Non-Hodgkin lymphoma
C88	10	C82	Non-Hodgkin lymphoma
C90	10	C90	Myeloma
C91	10	C91	Leukemia
C92	10	C91	Leukemia
C93	10	C91	Leukemia
C94	10	C91	Leukemia
C95	10	C91	Leukemia
C96	10	C96	Other hematological and lymphoid malignancies
C97	10	C76	Other and unspecified cancer
D00	10	D00	Carcinoma in situ
D01	10	D00	Carcinoma in situ
D02	10	D00	Carcinoma in situ
D03	10	D00	Carcinoma in situ
D04	10	D00	Carcinoma in situ
D05	10	D00	Carcinoma in situ
D06	10	D00	Carcinoma in situ
D07	10	D00	Carcinoma in situ
D09	10	D00	Carcinoma in situ
D10	10	D10	Benign tumors
D11	10	D10	Benign tumors
D12	10	D10	Benign tumors
D13	10	D10	Benign tumors
D14	10	D10	Benign tumors
D15	10	D10	Benign tumors
D16	10	D10	Benign tumors
D17	10	D10	Benign tumors
D18	10	D10	Benign tumors
D19	10	D10	Benign tumors
D20	10	D10	Benign tumors
D21	10	D10	Benign tumors
D22	10	D10	Benign tumors
D23	10	D10	Benign tumors
D24	10	D10	Benign tumors	The British version does not have this code
D25	10	D10	Benign tumors
D26	10	D10	Benign tumors
D27	10	D10	Benign tumors
D28	10	D10	Benign tumors
D29	10	D10	Benign tumors
D30	10	D10	Benign tumors
D31	10	D10	Benign tumors
D32	10	D10	Benign tumors
D33	10	D10	Benign tumors
D34	10	D10	Benign tumors
D35	10	D10	Benign tumors
D36	10	D10	Benign tumors
D37	10	D10	Benign tumors
D38	10	D10	Benign tumors
D39	10	D10	Benign tumors
D40	10	D10	Benign tumors
D41	10	D10	Benign tumors
D42	10	D10	Benign tumors
D43	10	D10	Benign tumors
D44	10	D10	Benign tumors
D45	10	D10	Benign tumors
D46	10	D10	Benign tumors
D47	10	D10	Benign tumors
D48	10	D10	Benign tumors
D50	10	D50	Iron deficiency anaemia
D51	10	D51	Other anaemias
D52	10	D51	Other anaemias
D53	10	D51	Other anaemias
D55	10	D51	Other anaemias
D56	10	D51	Other anaemias
D57	10	D51	Other anaemias
D58	10	D51	Other anaemias
D59	10	D51	Other anaemias
D60	10	D51	Other anaemias
D61	10	D51	Other anaemias
D62	10	D51	Other anaemias
D63	10	D51	Other anaemias
D64	10	D51	Other anaemias
D65	10	D65	Disseminated intravascular coagulation
D66	10	D66	Hereditary blood disorder
D67	10	D66	Hereditary blood disorder
D68	10	D68	Secondary bleeding disorders
D69	10	D69	Purpura and other hemorrhagic conditions
D70	10	D70	Neutropenia
D71	10	D71	Functional disorders of polymorphonuclear neutrophils
D72	10	D72	Other disorders of white blood cells
D73	10	D73	Disease of spleen
D74	10	D74	Methemoglobinemia
D75	10	D75	Other diseases of the blood and lymphatic system
D76	10	D75	Other diseases of the blood and lymphatic system
D77	10	D75	Other diseases of the blood and lymphatic system
D80	10	D80	Immunodeficiencies
D81	10	D80	Immunodeficiencies
D82	10	D80	Immunodeficiencies
D83	10	D80	Immunodeficiencies
D84	10	D80	Immunodeficiencies
D86	10	D86	Sarcoidosis
D89	10	D80	Immunodeficiencies
E00	10	E00	Hypothyroid conditions
E01	10	E00	Hypothyroid conditions
E02	10	E00	Hypothyroid conditions
E03	10	E00	Hypothyroid conditions
E04	10	E04	Non-toxic goiter
E05	10	E05	Graves’ disease
E06	10	E02	Thyroid disorders
E07	10	E02	Thyroid disorders
E10	10	E10	Diabetes
E11	10	E10	Diabetes
E12	10	E10	Diabetes
E13	10	E10	Diabetes
E14	10	E10	Diabetes
E15	10	E15	Nondiabetic hypoglycaemic coma
E16	10	E16	Other disorders of pancreatic internal secretion
E20	10	E20	Hypoparathyroidism
E21	10	E21	Hyperparathyroidism and other disorders of parathyroid gland
E22	10	E22	Hyperfunction of pituitary gland
E23	10	E23	Hypofunction and other disorders of pituitary gland
E24	10	E24	Cushing syndrome
E25	10	E25	Adrenogenital disorders
E26	10	E26	Hyperaldosteronism
E27	10	E27	Other disorders of adrenal gland
E28	10	E28	Ovarian dysfunction
E29	10	E29	Testicular dysfunction
E30	10	E30	Disorders of puberty, not elsewhere classified
E31	10	E31	Polyglandular dysfunction
E32	10	E32	Diseases of thymus
E34	10	E34	Other endocrine disorders
E35	10	E35	Disorders of endocrine glands in diseases classified elsewhere
E40	10	E40	Malnutrition
E41	10	E40	Malnutrition
E42	10	E40	Malnutrition
E43	10	E40	Malnutrition
E44	10	E40	Malnutrition
E45	10	E40	Malnutrition
E46	10	E40	Malnutrition
E50	10	E40	Malnutrition
E51	10	E40	Malnutrition
E52	10	E40	Malnutrition
E53	10	E40	Malnutrition
E54	10	E40	Malnutrition
E55	10	E40	Malnutrition
E56	10	E40	Malnutrition
E58	10	E40	Malnutrition
E59	10	E40	Malnutrition
E60	10	E40	Malnutrition
E61	10	E40	Malnutrition
E63	10	E40	Malnutrition
E64	10	E64	Sequelae of malnutrition and other nutritional deficiencies
E65	10	E65	Other hypernutrition disorders
E66	10	E66	Obesity
E67	10	E65	Other hypernutrition disorders
E68	10	E68	Sequelae of hyperalimentation
E70	10	E70	Disorders of aromatic amino-acid metabolism
E71	10	E71	Disorders of branched-chain amino-acid metabolism and fatty-acid metabolism
E72	10	E72	Other disorders of amino-acid metabolism
E73	10	E73	Lactose intolerance
E74	10	E74	Other disorders of carbohydrate metabolism
E75	10	E75	Disorders of sphingolipid metabolism and other lipid storage disorders
E76	10	E76	Disorders of glycosaminoglycan metabolism
E77	10	E77	Disorders of glycoprotein metabolism
E78	10	E78	Disorders of lipoprotein metabolism and other lipidaemias
E79	10	E79	Disorders of purine and pyrimidine metabolism
E80	10	E80	Disorders of porphyrin and bilirubin metabolism
E83	10	E83	Disorders of mineral metabolism
E84	10	E84	Cystic fibrosis
E85	10	E85	Amyloidosis
E86	10	E86	Volume depletion
E87	10	E87	Other disorders of fluid, electrolyte and acid-base balance
E88	10	E88	Other metabolic disorders
E89	10	E89	Postprocedural endocrine and metabolic disorders, not elsewhere classified
E90	10	E90	Nutritional and metabolic disorders in diseases classified elsewhere
F00	10	F00	Alzheimer disease
F01	10	F01	Vascular dementia
F02	10	F02	Other dementia
F03	10	F02	Other dementia
F04	10	F09	Other organic mental disorder
F05	10	F05	Delirium due to known physiological condition
F06	10	F06	Other mental disorders due to known physiological condition(cognitive disorder)
F07	10	F09	Other organic mental disorder
F09	10	F09	Other organic mental disorder
F10	10	F10	Alcohol abuse
F11	10	F11	Opioids abuse
F12	10	F12	Cannabinoids abuse
F13	10	F13	Sedatives or hypnotics abuse
F14	10	F14	Cocaine abuse
F15	10	F15	Other stimulants abuse
F16	10	F16	Hallucinogens abuse
F17	10	F17	Tobacco abuse
F18	10	F18	Volatile solvents abuse
F19	10	F19	Multiple drug or other psychoactive substances abuse
F20	10	F20	Schizophrenia
F21	10	F20	Schizophrenia
F22	10	F20	Schizophrenia
F23	10	F20	Schizophrenia
F24	10	F20	Schizophrenia
F25	10	F20	Schizophrenia
F28	10	F20	Schizophrenia
F29	10	F20	Schizophrenia
F30	10	F30	Bipolar disorder
F31	10	F30	Bipolar disorder
F32	10	F32	Depression
F33	10	F32	Depression
F34	10	F39	Other mood disorder
F38	10	F39	Other mood disorder
F39	10	F39	Other mood disorder
F40	10	F40	Anxiety
F41	10	F40	Anxiety
F42	10	F42	Obsessive-compulsive disorder
F43	10	F43	Stress-related disorder
F44	10	F44	Dissociative disorders
F45	10	F45	Somatoform disorder
F48	10	F48	Nonpsychotic mental disorder
F50	10	F50	Eating disorder
F51	10	F51	Sleep disorder not due to a sub or known physiological condition
F52	10	F52	Unsp sexual dysfnct not due to a sub or known physiol cond
F53	10	F53	Puerperal psychosis
F54	10	F54	Psych & behavrl factors assoc w disord or dis classd elswhr
F55	10	F55	Abuse of other non-psychoactive substances
F59	10	F59	Unsp behavrl synd assoc w physiol disturb and physcl factors
F60	10	F60	Personality and behaviour disorder
F61	10	F60	Personality and behaviour disorder
F62	10	F60	Personality and behaviour disorder
F63	10	F60	Personality and behaviour disorder
F64	10	F60	Personality and behaviour disorder
F65	10	F60	Personality and behaviour disorder
F66	10	F60	Personality and behaviour disorder
F68	10	F60	Personality and behaviour disorder
F69	10	F60	Personality and behaviour disorder
F70	10	F70	Mental retardation
F71	10	F70	Mental retardation
F72	10	F70	Mental retardation
F73	10	F70	Mental retardation
F78	10	F70	Mental retardation
F79	10	F70	Mental retardation
F80	10	F70	Psychological developmental disorders
F81	10	F70	Psychological developmental disorders
F82	10	F70	Psychological developmental disorders
F83	10	F70	Psychological developmental disorders
F84	10	F70	Psychological developmental disorders
F88	10	F70	Psychological developmental disorders
F89	10	F70	Psychological developmental disorders
F90	10	F90	Behavioral and emotional disorders with debut during childhood
F91	10	F90	Behavioral and emotional disorders with debut during childhood
F92	10	F90	Behavioral and emotional disorders with debut during childhood
F93	10	F90	Behavioral and emotional disorders with debut during childhood
F94	10	F90	Behavioral and emotional disorders with debut during childhood
F95	10	F90	Behavioral and emotional disorders with debut during childhood
F98	10	F90	Behavioral and emotional disorders with debut during childhood
F99	10	F99	Mental disorder, not otherwise specified
G00	10	G00	Meningitis, encephalitis and abscess in the CNS
G01	10	G00	Meningitis, encephalitis and abscess in the CNS
G02	10	G00	Meningitis, encephalitis and abscess in the CNS
G03	10	G00	Meningitis, encephalitis and abscess in the CNS
G04	10	G00	Meningitis, encephalitis and abscess in the CNS
G05	10	G00	Meningitis, encephalitis and abscess in the CNS
G06	10	G00	Meningitis, encephalitis and abscess in the CNS
G07	10	G00	Meningitis, encephalitis and abscess in the CNS
G08	10	G08	Intracranial and intraspinal phlebitis and thrombophlebitis
G09	10	G09	Sequelae of inflammatory diseases of central nervous system
G10	10	G10	Systemic atrophies primarily engaging the CNS
G11	10	G11	Other systemic atrophies primarily engaging the CNS
G12	10	G10	Systemic atrophies primarily engaging the CNS
G13	10	G10	Systemic atrophies primarily engaging the CNS
G14	10	G11	Other systemic atrophies primarily engaging the CNS
G20	10	G20	Extrapyramidal and movement disorders
G21	10	G20	Extrapyramidal and movement disorders
G22	10	G20	Extrapyramidal and movement disorders
G23	10	G20	Extrapyramidal and movement disorders
G24	10	G20	Extrapyramidal and movement disorders
G25	10	G20	Extrapyramidal and movement disorders
G26	10	G20	Extrapyramidal and movement disorders
G30	10	G30	Other degenerative diseases in the CNS (including Alzheimer)
G31	10	G30	Other degenerative diseases in the CNS (including Alzheimer)
G32	10	G30	Other degenerative diseases in the CNS (including Alzheimer)
G35	10	G35	Demyelinating diseases of the CNS
G36	10	G35	Demyelinating diseases of the CNS
G37	10	G35	Demyelinating diseases of the CNS
G40	10	G40	Epilepsia
G41	10	G40	Epilepsia
G43	10	G43	Migraine
G44	10	G44	Other headache syndromes
G45	10	G45	Transient cerebral ischemic attack
G46	10	G46	Other vascular syndromes of brain in cerebrovascular diseases
G47	10	G47	Sleep disorder
G50	10	G50	Diseases in nerves, nerve roots and nerve plexa
G51	10	G50	Diseases in nerves, nerve roots and nerve plexa
G52	10	G50	Diseases in nerves, nerve roots and nerve plexa
G53	10	G50	Diseases in nerves, nerve roots and nerve plexa
G54	10	G50	Diseases in nerves, nerve roots and nerve plexa
G55	10	G50	Diseases in nerves, nerve roots and nerve plexa
G56	10	G50	Diseases in nerves, nerve roots and nerve plexa
G57	10	G50	Diseases in nerves, nerve roots and nerve plexa
G58	10	G50	Diseases in nerves, nerve roots and nerve plexa
G59	10	G50	Diseases in nerves, nerve roots and nerve plexa
G60	10	G60	Polyneuropathies
G61	10	G60	Polyneuropathies
G62	10	G60	Polyneuropathies
G63	10	G60	Polyneuropathies
G64	10	G64	Other disorders of peripheral nervous system
G70	10	G70	Neuromuscular diseases
G71	10	G70	Neuromuscular diseases
G72	10	G70	Neuromuscular diseases
G73	10	G70	Neuromuscular diseases
G80	10	G80	Cerebral palsy and other paralytic syndromes
G81	10	G80	Cerebral palsy and other paralytic syndromes
G82	10	G80	Cerebral palsy and other paralytic syndromes
G83	10	G80	Cerebral palsy and other paralytic syndromes
G90	10	G90	Disorder of the autonomic nervous system
G91	10	G91	Hydrocephalus
G92	10	G92	Toxic encephalopathy
G93	10	G93	Disorder of brain
G94	10	G94	Other disorders of brain in diseases classified elsewhere
G95	10	G95	Disease of spinal cord
G96	10	G96	Disorder of central nervous system
G97	10	G97	Oth postproc complications and disorders of nervous sys
G98	10	G98	Other disorders of nervous system
G99	10	G99	Oth disrd of nervous system in diseases classified elsewhere
H00	10	H00	Hordeolum (stye) and chalazion
H01	10	H01	Inflammation of eyelid
H02	10	H02	Disorder of eyelid
H03	10	H03	Disorders of eyelid in diseases classified elsewhere
H04	10	H04	Disorder of lacrimal system
H05	10	H05	Disorder of orbit
H06	10	H06	Disorders of lacrimal system and orbit
H10	10	H10	Diseases of the conjunctivae
H11	10	H10	Diseases of the conjunctivae
H13	10	H10	Diseases of the conjunctivae
H15	10	H15	Diseases of the sclerae, corneae, iridae and ciliary body
H16	10	H15	Diseases of the sclerae, corneae, iridae and ciliary body
H17	10	H15	Diseases of the sclerae, corneae, iridae and ciliary body
H18	10	H15	Diseases of the sclerae, corneae, iridae and ciliary body
H19	10	H15	Diseases of the sclerae, corneae, iridae and ciliary body
H20	10	H15	Diseases of the sclerae, corneae, iridae and ciliary body
H21	10	H15	Diseases of the sclerae, corneae, iridae and ciliary body
H22	10	H15	Diseases of the sclerae, corneae, iridae and ciliary body
H25	10	H25	Disorders of the lens
H26	10	H25	Disorders of the lens
H27	10	H25	Disorders of the lens
H28	10	H25	Disorders of the lens
H30	10	H30	Disorders of choroid and retina
H31	10	H30	Disorders of choroid and retina
H32	10	H30	Disorders of choroid and retina
H33	10	H30	Disorders of choroid and retina
H34	10	H30	Disorders of choroid and retina
H35	10	H30	Disorders of choroid and retina
H36	10	H30	Disorders of choroid and retina
H40	10	H40	Glaucoma
H42	10	H40	Glaucoma
H43	10	H43	Disorders of the vitreous body and globe
H44	10	H43	Disorders of the vitreous body and globe
H45	10	H43	Disorders of the vitreous body and globe
H46	10	H46	Disorders of the optic nerve and visual pathways
H47	10	H46	Disorders of the optic nerve and visual pathways
H48	10	H46	Disorders of the optic nerve and visual pathways
H49	10	H49	Disorders of the ocular muscles, binocular movement, accommodation and refraction
H50	10	H49	Disorders of the ocular muscles, binocular movement, accommodation and refraction
H51	10	H49	Disorders of the ocular muscles, binocular movement, accommodation and refraction
H52	10	H49	Disorders of the ocular muscles, binocular movement, accommodation and refraction
H53	10	H53	Visual disturbances and blindness
H54	10	H53	Visual disturbances and blindness
H55	10	H59	Other disorders of eye and adnexa
H57	10	H59	Other disorders of eye and adnexa
H58	10	H59	Other disorders of eye and adnexa
H59	10	H59	Other disorders of eye and adnexa
H60	10	H60	Infections of the ear
H61	10	H61	Diseases of the external ear
H62	10	H61	Diseases of the external ear
H65	10	H60	Infections of the ear
H66	10	H60	Infections of the ear
H67	10	H60	Infections of the ear
H68	10	H75	Diseases of the middle ear and mastoid
H69	10	H75	Diseases of the middle ear and mastoid
H70	10	H75	Diseases of the middle ear and mastoid
H71	10	H75	Diseases of the middle ear and mastoid
H72	10	H75	Diseases of the middle ear and mastoid
H73	10	H75	Diseases of the middle ear and mastoid
H74	10	H75	Diseases of the middle ear and mastoid
H75	10	H75	Diseases of the middle ear and mastoid
H80	10	H80	Diseases of the inner ear
H81	10	H80	Diseases of the inner ear
H82	10	H80	Diseases of the inner ear
H83	10	H80	Diseases of the inner ear
H90	10	H90	Other disorders of the ear
H91	10	H90	Other disorders of the ear
H92	10	H90	Other disorders of the ear
H93	10	H90	Other disorders of the ear
H94	10	H90	Other disorders of the ear
H95	10	H90	Other disorders of the ear
I00	10	I00	Acute rheumatic fever
I01	10	I00	Acute rheumatic fever
I02	10	I00	Acute rheumatic fever
I05	10	I05	Chronic rheumatic heart disease
I06	10	I05	Chronic rheumatic heart disease
I07	10	I05	Chronic rheumatic heart disease
I08	10	I05	Chronic rheumatic heart disease
I09	10	I05	Chronic rheumatic heart disease
I10	10	I10	Primary hypertension
I11	10	I11	Other hypertensive disorders
I12	10	I11	Other hypertensive disorders
I13	10	I11	Other hypertensive disorders
I15	10	I11	Other hypertensive disorders
I20	10	I22	Other ischemic heart disease
I21	10	I21	Acute myocardial infarction
I22	10	I21	Acute myocardial infarction
I23	10	I21	Acute myocardial infarction
I24	10	I22	Other ischemic heart disease
I25	10	I22	Other ischemic heart disease
I26	10	I26	Embolism and thrombosis
I27	10	I27	Other pulmonary heart diseases
I28	10	I27	Other pulmonary heart diseases
I30	10	I30	Diseases of pericardium
I31	10	I30	Diseases of pericardium
I32	10	I30	Diseases of pericardium
I33	10	I33	Endocarditis
I34	10	I34	Non-rheumatic valve disorders
I35	10	I34	Non-rheumatic valve disorders
I36	10	I34	Non-rheumatic valve disorders
I37	10	I34	Non-rheumatic valve disorders
I38	10	I33	Endocarditis
I39	10	I33	Endocarditis
I40	10	I40	Myocarditis
I41	10	I40	Myocarditis
I42	10	I42	Cardiomyopathy
I43	10	I42	Cardiomyopathy
I44	10	I49	Other cardiac arrhythmias
I45	10	I49	Other cardiac arrhythmias
I46	10	I46	Cardiac arrest
I47	10	I49	Other cardiac arrhythmias
I48	10	I48	Atrial fibrillation and flutter
I49	10	I49	Other cardiac arrhythmias
I50	10	I50	Heart failure
I51	10	I51	Complications and ill-defined descriptions of heart disease
I52	10	I52	Other heart disorders in diseases classified elsewhere
I60	10	I60	Stroke
I61	10	I60	Stroke
I62	10	I60	Stroke
I63	10	I60	Stroke
I64	10	I60	Stroke
I65	10	I65	Other cerebrovascular diseases
I66	10	I65	Other cerebrovascular diseases
I67	10	I65	Other cerebrovascular diseases
I68	10	I65	Other cerebrovascular diseases
I69	10	I69	Sequelae of cerebrovascular disease
I70	10	I70	Atherosclerosis
I71	10	I71	Aneurysm and dissection
I72	10	I71	Aneurysm and dissection
I73	10	I73	Peripheral vascular disease
I74	10	I26	Embolism and thrombosis
I77	10	I77	Disorder of arteries capillaries, and arterioles
I78	10	I77	Disorder of arteries capillaries, and arterioles
I79	10	I77	Disorder of arteries capillaries, and arterioles
I80	10	I26	Embolism and thrombosis
I81	10	I26	Embolism and thrombosis
I82	10	I26	Embolism and thrombosis
I83	10	I83	Varicose veins of lower extremities
I84	10	I84	Haemorrhoids and perianal venous thrombosis	K64 in the international version
I85	10	I85	Secondary esophageal varices with bleeding
I86	10	I86	Varicose veins of other specified sites
I87	10	I87	Disorder of vein
I88	10	I88	Nonspecific lymphadenitis
I89	10	I89	Other non-infectious diseases of the lymph vessels and lymph nodes, unspecified
I95	10	I95	Hypotension
I97	10	I97	Lymphedema
I98	10	I99	Unspecified disorder of circulatory system
I99	10	I99	Unspecified disorder of circulatory system
J00	10	J00	Upper respiratory infections
J01	10	J00	Upper respiratory infections
J02	10	J00	Upper respiratory infections
J03	10	J00	Upper respiratory infections
J04	10	J00	Upper respiratory infections
J05	10	J00	Upper respiratory infections
J06	10	J00	Upper respiratory infections
J09	10	J09	Influenza
J10	10	J09	Influenza
J11	10	J09	Influenza
J12	10	J12	Pneumonia
J13	10	J12	Pneumonia
J14	10	J12	Pneumonia
J15	10	J12	Pneumonia
J16	10	J12	Pneumonia
J17	10	J12	Pneumonia
J18	10	J12	Pneumonia
J20	10	J20	Other acute Lower respiratory infections
J21	10	J20	Other acute Lower respiratory infections
J22	10	J20	Other acute Lower respiratory infections
J30	10	J30	Rhinitis
J31	10	J30	Rhinitis
J32	10	J30	Rhinitis
J33	10	J33	Nasal polyp
J34	10	J34	Disorder of nose and nasal sinuses
J35	10	J35	Chronic disease of tonsils and adenoids
J36	10	J36	Peritonsillar abscess
J37	10	J37	Chronic laryngotracheitis
J38	10	J38	Diseases of the vocal folds and larynx, not elsewhere specified
J39	10	J39	Disease of upper respiratory tract
J40	10	J40	Bronchitis, not specified as acute or chronic
J41	10	J41	Chronic bronchitis
J42	10	J41	Chronic bronchitis
J43	10	J43	Emphysema
J44	10	J44	Chronic obstructive pulmonary disease
J45	10	J45	Asthma
J46	10	J45	Asthma
J47	10	J47	Bronchiectasis, uncomplicated
J60	10	J60	Lung disease caused by external factors
J61	10	J60	Lung disease caused by external factors
J62	10	J60	Lung disease caused by external factors
J63	10	J60	Lung disease caused by external factors
J64	10	J60	Lung disease caused by external factors
J65	10	J60	Lung disease caused by external factors
J66	10	J60	Lung disease caused by external factors
J67	10	J60	Lung disease caused by external factors
J68	10	J60	Lung disease caused by external factors
J69	10	J60	Lung disease caused by external factors
J70	10	J60	Lung disease caused by external factors
J80	10	J80	Acute respiratory distress syndrome
J81	10	J81	Chronic pulmonary edema
J82	10	J82	Pulmonary eosinophilia, not elsewhere classified
J84	10	J82	Pulmonary eosinophilia, not elsewhere classified
J85	10	J85	Abscess of mediastinum
J86	10	J86	Pyothorax without fistula
J90	10	J90	Pleural effusion
J91	10	J90	Pleural effusion
J92	10	J92	Pleural plaque
J93	10	J93	Pneumothorax
J94	10	J94	Pleural condition
J95	10	J95	Other diseases of the respiratory system
J96	10	J96	Respiratory failure
J98	10	J95	Other diseases of the respiratory system
J99	10	J95	Other diseases of the respiratory system
K00	10	K00	Disease of hard tissue of teeth
K01	10	K00	Disease of hard tissue of teeth
K02	10	K00	Disease of hard tissue of teeth
K03	10	K00	Disease of hard tissue of teeth
K04	10	K04	Diseases of pulp and periapical tissues
K05	10	K05	Periodontal disease
K06	10	K06	Disorder of gingiva and edentulous alveolar ridge, unsp
K07	10	K07	Dentofacial anomalies
K08	10	K08	Disorder of teeth and supporting structures
K09	10	K09	Cyst of oral region
K10	10	K10	Other diseases of jaws
K11	10	K11	Disease of salivary gland
K12	10	K12	Stomatitis and related lesions
K13	10	K13	Other lesions of oral mucosa
K14	10	K14	Disease of tongue
K20	10	K20	Oesophagitis
K21	10	K21	Gastro-oesophageal reflux disease
K22	10	K22	Other diseases of oesophagus
K23	10	K23	Disorders of esophagus in diseases classified elsewhere
K25	10	K25	Gastric ulcer
K26	10	K26	Duodenal ulcer
K27	10	K27	Peptic ulcer, site unspecified
K28	10	K28	Gastrojejunal ulcer
K29	10	K29	Gastritis and duodenitis
K30	10	K30	Functional dyspepsia
K31	10	K31	Disease of stomach and duodenum
K35	10	K35	Appendicitis
K36	10	K35	Appendicitis
K37	10	K35	Appendicitis
K38	10	K38	Disease of appendix
K40	10	K40	Inguinal hernia
K41	10	K41	Femoral hernia
K42	10	K42	Umbilical hernia
K43	10	K43	Ventral hernia
K44	10	K44	Diaphragmatic hernia
K45	10	K45	Other abdominal hernia
K46	10	K46	Unspecified abdominal hernia
K50	10	K50	Inflammatory bowel disease
K51	10	K50	Inflammatory bowel disease
K52	10	K52	Noninfective gastroenteritis and colitis
K55	10	K55	Vascular disorder of intestine
K56	10	K56	Ileus
K57	10	K57	Diverticular disease of intestine
K58	10	K58	Irritable bowel syndrome
K59	10	K59	Other functional intestinal disorders
K60	10	K60	Fissure and fistula of the anal and rectal regions
K61	10	K61	Intrasphincteric abscess
K62	10	K62	Other diseases of anus and rectum
K63	10	K63	Other diseases of intestine
K65	10	K65	Peritonitis
K66	10	K66	Other disorders of peritoneum
K67	10	K67	Disorders of peritoneum in infectious diseases classd elswhr
K70	10	K70	Alcoholic liver disease
K71	10	K71	Toxic liver disease
K72	10	K72	Hepatic failure, not elsewhere specified
K73	10	K73	Chronic hepatitis
K74	10	K74	Other cirrhosis of liver
K75	10	K75	Inflammatory liver disease
K76	10	K76	Other diseases of liver
K77	10	K77	Liver disorders in diseases classified elsewhere
K80	10	K80	Cholelithiasis
K81	10	K81	Cholecystitis
K82	10	K82	Disease of gallbladder and biliary tract
K83	10	K82	Disease of gallbladder and biliary tract
K85	10	K85	Acute pancreatitis with infected necrosis
K86	10	K86	Disease of pancreas
K87	10	K87	Disord of GB, biliary trac and pancreas in dis classd elswhr
K90	10	K90	Intestinal malabsorption
K91	10	K91	Oth postprocedural complications and disorders of dgstv sys
K92	10	K92	Other disease of digestive system
K93	10	K93	Disorders of other digestive organs in diseases classified elsewhere
L00	10	L01	Skin and subcutaneous infections
L01	10	L01	Skin and subcutaneous infections
L02	10	L01	Skin and subcutaneous infections
L03	10	L01	Skin and subcutaneous infections
L04	10	L01	Skin and subcutaneous infections
L05	10	L01	Skin and subcutaneous infections
L08	10	L01	Skin and subcutaneous infections
L10	10	L10	Bullous disorders
L11	10	L10	Bullous disorders
L12	10	L10	Bullous disorders
L13	10	L10	Bullous disorders
L14	10	L10	Bullous disorders
L20	10	L20	Dermatitis
L21	10	L20	Dermatitis
L22	10	L20	Dermatitis
L23	10	L20	Dermatitis
L24	10	L20	Dermatitis
L25	10	L20	Dermatitis
L26	10	L20	Dermatitis
L27	10	L20	Dermatitis
L28	10	L20	Dermatitis
L29	10	L20	Dermatitis
L30	10	L20	Dermatitis
L40	10	L40	Papulosquamous disorders
L41	10	L40	Papulosquamous disorders
L42	10	L40	Papulosquamous disorders
L43	10	L40	Papulosquamous disorders
L44	10	L40	Papulosquamous disorders
L45	10	L40	Papulosquamous disorders
L50	10	L50	Urticaria
L51	10	L51	Erythema
L52	10	L51	Erythema
L53	10	L51	Erythema
L54	10	L51	Erythema
L55	10	L59	Radiation-related disorders of the skin and subcutaneous tissue
L56	10	L59	Radiation-related disorders of the skin and subcutaneous tissue
L57	10	L59	Radiation-related disorders of the skin and subcutaneous tissue
L58	10	L59	Radiation-related disorders of the skin and subcutaneous tissue
L59	10	L59	Radiation-related disorders of the skin and subcutaneous tissue
L60	10	L60	Nail disorders
L62	10	L60	Nail disorders
L63	10	L63	Alopecia
L64	10	L63	Alopecia
L65	10	L63	Alopecia
L66	10	L63	Alopecia
L67	10	L67	Hair color and hair shaft abnormality
L68	10	L68	Hypertrichosis
L70	10	L70	Acne
L71	10	L71	Rosacea
L72	10	L72	Follicular cyst of the skin and subcutaneous tissue
L73	10	L73	Follicular disorders
L74	10	L74	Sweat disorder
L75	10	L74	Sweat disorder
L80	10	L80	Vitiligo
L81	10	L81	Disorder of pigmentation
L82	10	L82	Other seborrheic keratosis
L83	10	L83	Acanthosis nigricans
L84	10	L84	Corns and callosities
L85	10	L85	Epidermal thickening
L86	10	L86	Keratoderma in diseases classified elsewhere
L87	10	L87	Transepidermal elimination disorder
L88	10	L88	Pyoderma gangrenosum
L89	10	L89	Pressure ulcer
L90	10	L90	Atrophic skin diseases
L91	10	L91	Hypertrophic skin diseases
L92	10	L92	Granulomatous disorder of the skin
L93	10	L93	Other local lupus erythematosus
L94	10	L94	Localized connective tissue disorder
L95	10	L95	Vasculitis limited to the skin
L97	10	L97	Ulcer of lower limb
L98	10	L98	Disorder of the skin and subcutaneous tissue
L99	10	L99	Oth disorders of skin, subcu in diseases classd elswhr
M00	10	M00	Infectious arthropathies
M01	10	M00	Infectious arthropathies
M02	10	M00	Infectious arthropathies
M03	10	M00	Infectious arthropathies
M05	10	M05	Autoimmune arthritis
M06	10	M05	Autoimmune arthritis
M07	10	M05	Autoimmune arthritis
M08	10	M05	Autoimmune arthritis
M09	10	M05	Autoimmune arthritis
M10	10	M10	Other inflammatory arthritis
M11	10	M10	Other inflammatory arthritis
M12	10	M10	Other inflammatory arthritis
M13	10	M10	Other inflammatory arthritis
M14	10	M10	Other inflammatory arthritis
M15	10	M15	Osteoarthritis
M16	10	M15	Osteoarthritis
M17	10	M15	Osteoarthritis
M18	10	M15	Osteoarthritis
M19	10	M15	Osteoarthritis
M20	10	M20	Other joint disorders
M21	10	M20	Other joint disorders
M22	10	M20	Other joint disorders
M23	10	M20	Other joint disorders
M24	10	M20	Other joint disorders
M25	10	M20	Other joint disorders
M30	10	M30	Systemic connective tissue disorders
M31	10	M30	Systemic connective tissue disorders
M32	10	M30	Systemic connective tissue disorders
M33	10	M30	Systemic connective tissue disorders
M34	10	M30	Systemic connective tissue disorders
M35	10	M30	Systemic connective tissue disorders
M36	10	M30	Systemic connective tissue disorders
M40	10	M40	Deforming dorsopathies
M41	10	M40	Deforming dorsopathies
M42	10	M40	Deforming dorsopathies
M43	10	M40	Deforming dorsopathies
M45	10	M45	Ankylosing spondylitis
M46	10	M46	Other inflammatory spondylopathies
M47	10	M47	Spondylosis
M48	10	M48	Spondylopathy
M49	10	M49	Spondylopathies in diseases classified elsewhere
M50	10	M50	Cervical disc disorders
M51	10	M51	Other intervertebral disc disorders
M53	10	M53	Other dorsopathies, not elsewhere classified
M54	10	M54	Dorsalgia
M60	10	M60	Disorders of muscles
M61	10	M60	Disorders of muscles
M62	10	M60	Disorders of muscles
M63	10	M60	Disorders of muscles
M65	10	M65	Disorders of synovium and tendons
M66	10	M65	Disorders of synovium and tendons
M67	10	M65	Disorders of synovium and tendons
M68	10	M65	Disorders of synovium and tendons
M70	10	M70	Unspecified soft tissue disorders related to use/pressure
M71	10	M71	Bursopathy
M72	10	M72	Fibroblastic disorder
M73	10	M73	Soft tissue disorders in diseases classified elsewhere
M75	10	M75	Shoulder lesion
M76	10	M77	Enthesopathy
M77	10	M77	Enthesopathy
M79	10	M79	Other soft tissue disorders, not elsewhere classified
M80	10	M80	Osteoporosis
M81	10	M80	Osteoporosis
M82	10	M80	Osteoporosis
M83	10	M83	Adult osteomalacia
M84	10	M84	Disorder of continuity of bone
M85	10	M85	Other Disorders of bone density and structure
M86	10	M86	Osteomyelitis
M87	10	M87	Osteonecrosis
M88	10	M88	Osteitis deformans of bone
M89	10	M89	Other Disorder of bone
M90	10	M90	Osteopathy
M91	10	M91	Juvenile osteochondrosis of hip and pelvis
M92	10	M92	Juvenile osteochondrosis
M93	10	M93	Chondropathies
M94	10	M93	Chondropathies
M95	10	M95	Acquired deformity of musculoskeletal system
M96	10	M96	Oth intraop and postproc comp and disorders of the ms sys
M99	10	M99	Biomechanical lesion
N00	10	N08	Glomerular disorders
N01	10	N08	Glomerular disorders
N02	10	N08	Glomerular disorders
N03	10	N08	Glomerular disorders
N04	10	N08	Glomerular disorders
N05	10	N08	Glomerular disorders
N06	10	N08	Glomerular disorders
N07	10	N08	Glomerular disorders
N08	10	N08	Glomerular disorders
N10	10	N10	Acute tubulo-interstitial nephritis
N11	10	N11	Renal tubulo-interstitial diseases
N12	10	N11	Renal tubulo-interstitial diseases
N13	10	N13	Obstructive and reflux uropathy
N14	10	N11	Renal tubulo-interstitial diseases
N15	10	N11	Renal tubulo-interstitial diseases
N16	10	N11	Renal tubulo-interstitial diseases
N17	10	N17	Acute renal failure
N18	10	N18	Chronic kidney disease
N19	10	N19	Unspecified kidney failure
N20	10	N20	Urolithiasis
N21	10	N20	Urolithiasis
N22	10	N20	Urolithiasis
N23	10	N20	Urolithiasis
N25	10	N29	Other disorders of kidney and ureter
N26	10	N29	Other disorders of kidney and ureter
N27	10	N29	Other disorders of kidney and ureter
N28	10	N29	Other disorders of kidney and ureter
N29	10	N29	Other disorders of kidney and ureter
N30	10	N30	Cystitis
N31	10	N31	Neuromuscular dysfunction of bladder
N32	10	N32	Bladder disorder
N33	10	N33	Bladder disorders in diseases classified elsewhere
N34	10	N34	Urethral syndrome
N35	10	N35	Urethral stricture
N36	10	N36	Urethral disorder
N37	10	N37	Urethral disorders in diseases classified elsewhere
N39	10	N39	Disorders of urinary system, possibly infection
N40	10	N40	Hyperplasia of prostate
N41	10	N41	Inflammatory disease of prostate
N42	10	N42	Other disorders of prostate
N43	10	N43	Hydrocele and spermatocele
N44	10	N44	Torsion of testis
N45	10	N45	Orchitis and epididymitis
N46	10	N46	Male infertility
N47	10	N47	Redundant prepuce, phimosis and paraphimosis
N48	10	N48	Other disorders of penis
N49	10	N49	Inflammatory disorders of male genital organs, not elsewhere classified
N50	10	N50	Other disorders of male genital organs
N51	10	N51	Disorders of male genital organs in diseases classified elsewhere
N60	10	N60	Benign mammary dysplasia
N61	10	N61	Inflammatory disorders of breast
N62	10	N62	Hypertrophy of breast
N63	10	N63	Lump in breast
N64	10	N64	Other disorders of breast
N70	10	N70	Inflammatory diseases of the female pelvic organs
N71	10	N70	Inflammatory diseases of the female pelvic organs
N72	10	N70	Inflammatory diseases of the female pelvic organs
N73	10	N70	Inflammatory diseases of the female pelvic organs
N74	10	N70	Inflammatory diseases of the female pelvic organs
N75	10	N70	Inflammatory diseases of the female pelvic organs
N76	10	N70	Inflammatory diseases of the female pelvic organs
N77	10	N70	Inflammatory diseases of the female pelvic organs
N80	10	N80	Endometriosis
N81	10	N81	Female genital prolapse
N82	10	N82	Female genital tract fistula
N83	10	N83	Noninflammatory disorders of ovary, fallopian tube and broad ligament
N84	10	N84	Polyp of female genital tract
N85	10	N85	Other non-inflammatory diseases of the uterus, except cervix
N86	10	N86	Erosion and ectropion of cervix uteri
N87	10	N87	Dysplasia of cervix uteri
N88	10	N88	Non-inflammatory disorders of cervix uteri
N89	10	N89	Non-inflammatory vaginal diseases
N90	10	N90	Non-inflammatory disorders of vulva and perineum
N91	10	N92	Irregular menstruation
N92	10	N92	Irregular menstruation
N93	10	N93	Other abnormal uterine and vaginal bleeding
N94	10	N94	Unsp cond assoc w female genital organs and menstrual cycle
N95	10	N95	Menopausal and perimenopausal disorders
N96	10	N96	Recurrent pregnancy loss
N97	10	N97	Female infertility
N98	10	N98	Complication associated with artificial fertilization, unsp
N99	10	N99	Oth postprocedural complications and disorders of GU sys
O00	10	O00	Pregnancy with abortive outcome
O01	10	O00	Pregnancy with abortive outcome
O02	10	O00	Pregnancy with abortive outcome
O03	10	O00	Pregnancy with abortive outcome
O04	10	O00	Pregnancy with abortive outcome
O05	10	O00	Pregnancy with abortive outcome
O06	10	O00	Pregnancy with abortive outcome
O07	10	O00	Pregnancy with abortive outcome
O08	10	O00	Pregnancy with abortive outcome
O10	10	I11	Other hypertensive disorders
O11	10	I11	Other hypertensive disorders
O12	10	O12	Other complications of pregnancy NEC
O13	10	I11	Other hypertensive disorders
O14	10	I11	Other hypertensive disorders
O15	10	I11	Other hypertensive disorders
O16	10	I11	Other hypertensive disorders
O20	10	O12	Other complications of pregnancy NEC
O21	10	O12	Other complications of pregnancy NEC
O22	10	I26	Embolism and thrombosis
O23	10	O12	Other complications of pregnancy NEC
O24	10	E10	Diabetes
O25	10	O12	Other complications of pregnancy NEC
O26	10	O12	Other complications of pregnancy NEC
O28	10	O12	Other complications of pregnancy NEC
O29	10	O12	Other complications of pregnancy NEC
O30	10	O12	Other complications of pregnancy NEC
O31	10	O12	Other complications of pregnancy NEC
O32	10	O12	Other complications of pregnancy NEC
O33	10	O12	Other complications of pregnancy NEC
O34	10	O12	Other complications of pregnancy NEC
O35	10	O12	Other complications of pregnancy NEC
O36	10	O12	Other complications of pregnancy NEC
O40	10	O12	Other complications of pregnancy NEC
O41	10	O12	Other complications of pregnancy NEC
O42	10	O12	Other complications of pregnancy NEC
O43	10	O12	Other complications of pregnancy NEC
O44	10	O12	Other complications of pregnancy NEC
O45	10	O12	Other complications of pregnancy NEC
O46	10	O12	Other complications of pregnancy NEC
O47	10	O12	Other complications of pregnancy NEC
O48	10	O12	Other complications of pregnancy NEC
O60	10	O60	Complications of labour and delivery
O61	10	O60	Complications of labour and delivery
O62	10	O60	Complications of labour and delivery
O63	10	O60	Complications of labour and delivery
O64	10	O60	Complications of labour and delivery
O65	10	O60	Complications of labour and delivery
O66	10	O60	Complications of labour and delivery
O67	10	O60	Complications of labour and delivery
O68	10	O60	Complications of labour and delivery
O69	10	O60	Complications of labour and delivery
O70	10	O60	Complications of labour and delivery
O71	10	O60	Complications of labour and delivery
O72	10	O60	Complications of labour and delivery
O73	10	O60	Complications of labour and delivery
O74	10	O60	Complications of labour and delivery
O75	10	O60	Complications of labour and delivery
O80	10	O80	Normal delivery
O81	10	O80	Normal delivery
O82	10	O80	Normal delivery
O83	10	O80	Normal delivery
O84	10	O80	Normal delivery
O85	10	A41	Sepsis
O86	10	O60	Complications of labour and delivery
O87	10	I26	Embolism and thrombosis
O88	10	I26	Embolism and thrombosis
O89	10	O60	Complications of labour and delivery
O90	10	O60	Complications of labour and delivery
O91	10	O60	Complications of labour and delivery
O92	10	O60	Complications of labour and delivery
O94	10	O60	Complications of labour and delivery
O98	10	O12	Other complications of pregnancy NEC
O99	10	O12	Other complications of pregnancy NEC
R00	10	R00	Abnormalities of heart beat
R01	10	R00	Abnormalities of heart beat
R02	10	R02	Gangrene
R03	10	R03	Abnormal blood-pressure reading, without diagnosis
R04	10	R04	Haemoptysis
R05	10	J95	Other diseases of the respiratory system
R06	10	J95	Other diseases of the respiratory system
R07	10	J95	Other diseases of the respiratory system
R09	10	R04	Haemoptysis
R10	10	K30	Functional dyspepsia
R11	10	R11	Nausea and vomiting
R12	10	R12	Heartburn
R13	10	R13	Dysphagia
R14	10	R19	Other symptoms and signs involving the digestive system and abdomen
R15	10	R15	Faecal incontinence
R16	10	R16	Liver disease
R17	10	R16	Liver disease
R18	10	R16	Liver disease
R19	10	R19	Other symptoms and signs involving the digestive system and abdomen
R20	10	R20	Symptoms affecting skin
R21	10	R20	Symptoms affecting skin
R22	10	R20	Symptoms affecting skin
R23	10	R20	Symptoms affecting skin
R25	10	R29	Other symptoms and signs involving the nervous and musculoskeletal systems
R26	10	R29	Other symptoms and signs involving the nervous and musculoskeletal systems
R27	10	R29	Other symptoms and signs involving the nervous and musculoskeletal systems
R29	10	R29	Other symptoms and signs involving the nervous and musculoskeletal systems
R30	10	N13	Obstructive and reflux uropathy
R31	10	N08	Glomerular disorders
R32	10	N13	Obstructive and reflux uropathy
R33	10	N13	Obstructive and reflux uropathy
R34	10	N13	Obstructive and reflux uropathy
R35	10	N13	Obstructive and reflux uropathy
R36	10	N13	Obstructive and reflux uropathy
R39	10	N13	Obstructive and reflux uropathy
R40	10	R40	Somnolence, stupor and coma
R41	10	F06	Other mental disorders due to known physiological condition(cognitive disorder)
R42	10	R42	conditions associated with dizziness or vertigo
R43	10	R29	Other symptoms and signs involving the nervous and musculoskeletal systems
R44	10	R69	Unknown and unspecified causes of morbidity
R45	10	R45	Symptoms and signs involving emotional state
R46	10	R69	Unknown and unspecified causes of morbidity
R47	10	F06	Other mental disorders due to known physiological condition(cognitive disorder)
R48	10	F06	Other mental disorders due to known physiological condition(cognitive disorder)
R49	10	J95	Other diseases of the respiratory system
R50	10	R50	Fever of other and unknown origin
R51	10	G44	Other headache syndromes
R52	10	R52	Pain, not elsewhere classified
R53	10	R53	Malaise and fatigue
R54	10	F06	Other mental disorders due to known physiological condition(cognitive disorder)
R55	10	R55	Syncope and collapse
R56	10	G40	Epilepsia
R57	10	R57	Shock, not elsewhere classified
R58	10	I99	Unspecified disorder of circulatory system
R59	10	I88	Nonspecific lymphadenitis
R60	10	R60	Oedema, not elsewhere classified
R61	10	L74	Sweat disorder
R62	10	E40	Malnutrition
R63	10	E40	Malnutrition
R64	10	R64	Cachexia
R65	10	R65	Systemic Inflammatory Response Syndrome
R68	10	R68	Other general symptoms and signs
R69	10	R69	Unknown and unspecified causes of morbidity
R70	10	R77	Other abnormalities of plasma proteins
R71	10	R79	Other abnormal findings of the blood
R72	10	R79	Other abnormal findings of the blood
R73	10	R73	Elevated blood glucose level
R74	10	R79	Other abnormal findings of the blood
R75	10	B20	HIV
R76	10	R79	Other abnormal findings of the blood
R77	10	R77	Other abnormalities of plasma proteins
R78	10	R79	Other abnormal findings of the blood
R79	10	R79	Other abnormal findings of the blood
R80	10	R80	Isolated proteinuria
R81	10	E10	Diabetes
R82	10	R82	Other abnormal findings in urine
R83	10	R83	Abnormal findings in cerebrospinal fluid
R84	10	R84	Abnormal findings in specimens from respiratory organs and thorax
R85	10	R85	Abnormal findings in specimens from digestive organs and abdominal cavity
R86	10	R86	Abnormal findings in specimens from male genital organs
R87	10	R87	Abnormal findings in specimens from female genital organs
R89	10	R89	Abnormal findings in specimens from other organs, systems and tissues
R90	10	R90	Abnormal findings on diagnostic imaging of central nervous system
R91	10	R91	Abnormal findings on diagnostic imaging of lung
R92	10	R92	Abnormal findings on diagnostic imaging of breast
R93	10	R93	Abnormal findings on diagnostic imaging of other body structures
R94	10	R94	Abnormal results of function studies
S00	10	S00	Injuries due to external causes
S01	10	S00	Injuries due to external causes
S02	10	S00	Injuries due to external causes
S03	10	S00	Injuries due to external causes
S04	10	S00	Injuries due to external causes
S05	10	S00	Injuries due to external causes
S06	10	S00	Injuries due to external causes
S07	10	S00	Injuries due to external causes
S08	10	S00	Injuries due to external causes
S09	10	S00	Injuries due to external causes
S10	10	S00	Injuries due to external causes
S11	10	S00	Injuries due to external causes
S12	10	S00	Injuries due to external causes
S13	10	S00	Injuries due to external causes
S14	10	S00	Injuries due to external causes
S15	10	S00	Injuries due to external causes
S16	10	S00	Injuries due to external causes
S17	10	S00	Injuries due to external causes
S18	10	S00	Injuries due to external causes
S19	10	S00	Injuries due to external causes
S20	10	S00	Injuries due to external causes
S21	10	S00	Injuries due to external causes
S22	10	S00	Injuries due to external causes
S23	10	S00	Injuries due to external causes
S24	10	S00	Injuries due to external causes
S25	10	S00	Injuries due to external causes
S26	10	S00	Injuries due to external causes
S27	10	S00	Injuries due to external causes
S28	10	S00	Injuries due to external causes
S29	10	S00	Injuries due to external causes
S30	10	S00	Injuries due to external causes
S31	10	S00	Injuries due to external causes
S32	10	S00	Injuries due to external causes
S33	10	S00	Injuries due to external causes
S34	10	S00	Injuries due to external causes
S35	10	S00	Injuries due to external causes
S36	10	S00	Injuries due to external causes
S37	10	S00	Injuries due to external causes
S38	10	S00	Injuries due to external causes
S39	10	S00	Injuries due to external causes
S40	10	S00	Injuries due to external causes
S41	10	S00	Injuries due to external causes
S42	10	S00	Injuries due to external causes
S43	10	S00	Injuries due to external causes
S44	10	S00	Injuries due to external causes
S45	10	S00	Injuries due to external causes
S46	10	S00	Injuries due to external causes
S47	10	S00	Injuries due to external causes
S48	10	S00	Injuries due to external causes
S49	10	S00	Injuries due to external causes
S50	10	S00	Injuries due to external causes
S51	10	S00	Injuries due to external causes
S52	10	S00	Injuries due to external causes
S53	10	S00	Injuries due to external causes
S54	10	S00	Injuries due to external causes
S55	10	S00	Injuries due to external causes
S56	10	S00	Injuries due to external causes
S57	10	S00	Injuries due to external causes
S58	10	S00	Injuries due to external causes
S59	10	S00	Injuries due to external causes
S60	10	S00	Injuries due to external causes
S61	10	S00	Injuries due to external causes
S62	10	S00	Injuries due to external causes
S63	10	S00	Injuries due to external causes
S64	10	S00	Injuries due to external causes
S65	10	S00	Injuries due to external causes
S66	10	S00	Injuries due to external causes
S67	10	S00	Injuries due to external causes
S68	10	S00	Injuries due to external causes
S69	10	S00	Injuries due to external causes
S70	10	S00	Injuries due to external causes
S71	10	S00	Injuries due to external causes
S72	10	S00	Injuries due to external causes
S73	10	S00	Injuries due to external causes
S74	10	S00	Injuries due to external causes
S75	10	S00	Injuries due to external causes
S76	10	S00	Injuries due to external causes
S77	10	S00	Injuries due to external causes
S78	10	S00	Injuries due to external causes
S79	10	S00	Injuries due to external causes
S80	10	S00	Injuries due to external causes
S81	10	S00	Injuries due to external causes
S82	10	S00	Injuries due to external causes
S83	10	S00	Injuries due to external causes
S84	10	S00	Injuries due to external causes
S85	10	S00	Injuries due to external causes
S86	10	S00	Injuries due to external causes
S87	10	S00	Injuries due to external causes
S88	10	S00	Injuries due to external causes
S89	10	S00	Injuries due to external causes
S90	10	S00	Injuries due to external causes
S91	10	S00	Injuries due to external causes
S92	10	S00	Injuries due to external causes
S93	10	S00	Injuries due to external causes
S94	10	S00	Injuries due to external causes
S95	10	S00	Injuries due to external causes
S96	10	S00	Injuries due to external causes
S97	10	S00	Injuries due to external causes
S98	10	S00	Injuries due to external causes
S99	10	S00	Injuries due to external causes
T00	10	S00	Injuries due to external causes
T01	10	S00	Injuries due to external causes
T02	10	S00	Injuries due to external causes
T03	10	S00	Injuries due to external causes
T04	10	S00	Injuries due to external causes
T05	10	S00	Injuries due to external causes
T06	10	S00	Injuries due to external causes
T07	10	S00	Injuries due to external causes
T08	10	S00	Injuries due to external causes
T09	10	S00	Injuries due to external causes
T10	10	S00	Injuries due to external causes
T11	10	S00	Injuries due to external causes
T12	10	S00	Injuries due to external causes
T13	10	S00	Injuries due to external causes
T14	10	S00	Injuries due to external causes
T15	10	S00	Injuries due to external causes
T16	10	S00	Injuries due to external causes
T17	10	S00	Injuries due to external causes
T18	10	S00	Injuries due to external causes
T19	10	S00	Injuries due to external causes
T20	10	T20	Burn corrosion and frostbite due to external causes
T21	10	T20	Burn corrosion and frostbite due to external causes
T22	10	T20	Burn corrosion and frostbite due to external causes
T23	10	T20	Burn corrosion and frostbite due to external causes
T24	10	T20	Burn corrosion and frostbite due to external causes
T25	10	T20	Burn corrosion and frostbite due to external causes
T26	10	T20	Burn corrosion and frostbite due to external causes
T27	10	T20	Burn corrosion and frostbite due to external causes
T28	10	T20	Burn corrosion and frostbite due to external causes
T29	10	T20	Burn corrosion and frostbite due to external causes
T30	10	T20	Burn corrosion and frostbite due to external causes
T31	10	T20	Burn corrosion and frostbite due to external causes
T32	10	T20	Burn corrosion and frostbite due to external causes
T33	10	T20	Burn corrosion and frostbite due to external causes
T34	10	T20	Burn corrosion and frostbite due to external causes
T35	10	T20	Burn corrosion and frostbite due to external causes
T36	10	T36	Poisoning due to external causes
T37	10	T36	Poisoning due to external causes
T38	10	T36	Poisoning due to external causes
T39	10	T36	Poisoning due to external causes
T40	10	T36	Poisoning due to external causes
T41	10	T36	Poisoning due to external causes
T42	10	T36	Poisoning due to external causes
T43	10	T36	Poisoning due to external causes
T44	10	T36	Poisoning due to external causes
T45	10	T36	Poisoning due to external causes
T46	10	T36	Poisoning due to external causes
T47	10	T36	Poisoning due to external causes
T48	10	T36	Poisoning due to external causes
T49	10	T36	Poisoning due to external causes
T50	10	T36	Poisoning due to external causes
T51	10	T36	Poisoning due to external causes
T52	10	T36	Poisoning due to external causes
T53	10	T36	Poisoning due to external causes
T54	10	T36	Poisoning due to external causes
T55	10	T36	Poisoning due to external causes
T56	10	T36	Poisoning due to external causes
T57	10	T36	Poisoning due to external causes
T58	10	T36	Poisoning due to external causes
T59	10	T36	Poisoning due to external causes
T60	10	T36	Poisoning due to external causes
T61	10	T36	Poisoning due to external causes
T62	10	T36	Poisoning due to external causes
T63	10	T36	Poisoning due to external causes
T64	10	T36	Poisoning due to external causes
T65	10	T36	Poisoning due to external causes
T66	10	T66	Other effects due to external causes
T67	10	T66	Other effects due to external causes
T68	10	T66	Other effects due to external causes
T69	10	T66	Other effects due to external causes
T70	10	T66	Other effects due to external causes
T71	10	T66	Other effects due to external causes
T73	10	T66	Other effects due to external causes
T74	10	T66	Other effects due to external causes
T75	10	T66	Other effects due to external causes
T78	10	T66	Other effects due to external causes
T79	10	T79	Complications due to trauma
T80	10	T80	Complications due to medical treatment
T81	10	T80	Complications due to medical treatment
T82	10	T80	Complications due to medical treatment
T83	10	T80	Complications due to medical treatment
T84	10	T80	Complications due to medical treatment
T85	10	T80	Complications due to medical treatment
T86	10	T80	Complications due to medical treatment
T87	10	T80	Complications due to medical treatment
T88	10	T80	Complications due to medical treatment
T90	10	T98	Sequelae due to external causes
T91	10	T98	Sequelae due to external causes
T92	10	T98	Sequelae due to external causes
T93	10	T98	Sequelae due to external causes
T94	10	T98	Sequelae due to external causes
T95	10	T98	Sequelae due to external causes
T96	10	T98	Sequelae due to external causes
T97	10	T98	Sequelae due to external causes
T98	10	T98	Sequelae due to external causes
V01	10	V01	Transport accidents
V02	10	V01	Transport accidents
V03	10	V01	Transport accidents
V04	10	V01	Transport accidents
V05	10	V01	Transport accidents
V06	10	V01	Transport accidents
V09	10	V01	Transport accidents
V10	10	V01	Transport accidents
V11	10	V01	Transport accidents
V12	10	V01	Transport accidents
V13	10	V01	Transport accidents
V14	10	V01	Transport accidents
V15	10	V01	Transport accidents
V16	10	V01	Transport accidents
V17	10	V01	Transport accidents
V18	10	V01	Transport accidents
V19	10	V01	Transport accidents
V20	10	V01	Transport accidents
V21	10	V01	Transport accidents
V22	10	V01	Transport accidents
V23	10	V01	Transport accidents
V24	10	V01	Transport accidents
V25	10	V01	Transport accidents
V26	10	V01	Transport accidents
V27	10	V01	Transport accidents
V28	10	V01	Transport accidents
V29	10	V01	Transport accidents
V30	10	V01	Transport accidents
V31	10	V01	Transport accidents
V32	10	V01	Transport accidents
V33	10	V01	Transport accidents
V34	10	V01	Transport accidents
V35	10	V01	Transport accidents
V36	10	V01	Transport accidents
V37	10	V01	Transport accidents
V38	10	V01	Transport accidents
V39	10	V01	Transport accidents
V40	10	V01	Transport accidents
V41	10	V01	Transport accidents
V42	10	V01	Transport accidents
V43	10	V01	Transport accidents
V44	10	V01	Transport accidents
V45	10	V01	Transport accidents
V46	10	V01	Transport accidents
V47	10	V01	Transport accidents
V48	10	V01	Transport accidents
V49	10	V01	Transport accidents
V50	10	V01	Transport accidents
V51	10	V01	Transport accidents
V52	10	V01	Transport accidents
V53	10	V01	Transport accidents
V54	10	V01	Transport accidents
V55	10	V01	Transport accidents
V56	10	V01	Transport accidents
V57	10	V01	Transport accidents
V58	10	V01	Transport accidents
V59	10	V01	Transport accidents
V60	10	V01	Transport accidents
V61	10	V01	Transport accidents
V62	10	V01	Transport accidents
V63	10	V01	Transport accidents
V64	10	V01	Transport accidents
V65	10	V01	Transport accidents
V66	10	V01	Transport accidents
V67	10	V01	Transport accidents
V68	10	V01	Transport accidents
V69	10	V01	Transport accidents
V70	10	V01	Transport accidents
V71	10	V01	Transport accidents
V72	10	V01	Transport accidents
V73	10	V01	Transport accidents
V74	10	V01	Transport accidents
V75	10	V01	Transport accidents
V76	10	V01	Transport accidents
V77	10	V01	Transport accidents
V78	10	V01	Transport accidents
V79	10	V01	Transport accidents
V80	10	V01	Transport accidents
V81	10	V01	Transport accidents
V82	10	V01	Transport accidents
V83	10	V01	Transport accidents
V84	10	V01	Transport accidents
V85	10	V01	Transport accidents
V86	10	V01	Transport accidents
V87	10	V01	Transport accidents
V88	10	V01	Transport accidents
V89	10	V01	Transport accidents
V90	10	V01	Transport accidents
V91	10	V01	Transport accidents
V92	10	V01	Transport accidents
V93	10	V01	Transport accidents
V94	10	V01	Transport accidents
V95	10	V01	Transport accidents
V96	10	V01	Transport accidents
V97	10	V01	Transport accidents
V98	10	V01	Transport accidents
V99	10	V01	Transport accidents
W00	10	W00	Falls
W01	10	W00	Falls
W02	10	W00	Falls
W03	10	W00	Falls
W04	10	W00	Falls
W05	10	W00	Falls
W06	10	W00	Falls
W07	10	W00	Falls
W08	10	W00	Falls
W09	10	W00	Falls
W10	10	W00	Falls
W11	10	W00	Falls
W12	10	W00	Falls
W13	10	W00	Falls
W14	10	W00	Falls
W15	10	W00	Falls
W16	10	W00	Falls
W17	10	W00	Falls
W18	10	W00	Falls
W19	10	W00	Falls
W20	10	W20	Other external causes of accidental injury
W21	10	W20	Other external causes of accidental injury
W22	10	W20	Other external causes of accidental injury
W23	10	W20	Other external causes of accidental injury
W24	10	W20	Other external causes of accidental injury
W25	10	W20	Other external causes of accidental injury
W26	10	W20	Other external causes of accidental injury
W27	10	W20	Other external causes of accidental injury
W28	10	W20	Other external causes of accidental injury
W29	10	W20	Other external causes of accidental injury
W30	10	W20	Other external causes of accidental injury
W31	10	W20	Other external causes of accidental injury
W32	10	W20	Other external causes of accidental injury
W33	10	W20	Other external causes of accidental injury
W34	10	W20	Other external causes of accidental injury
W35	10	W20	Other external causes of accidental injury
W36	10	W20	Other external causes of accidental injury
W37	10	W20	Other external causes of accidental injury
W38	10	W20	Other external causes of accidental injury
W39	10	W20	Other external causes of accidental injury
W40	10	W20	Other external causes of accidental injury
W41	10	W20	Other external causes of accidental injury
W42	10	W20	Other external causes of accidental injury
W43	10	W20	Other external causes of accidental injury
W44	10	W20	Other external causes of accidental injury
W45	10	W20	Other external causes of accidental injury
W46	10	W20	Other external causes of accidental injury
W49	10	W20	Other external causes of accidental injury
W50	10	W20	Other external causes of accidental injury
W51	10	W20	Other external causes of accidental injury
W52	10	W20	Other external causes of accidental injury
W53	10	W20	Other external causes of accidental injury
W54	10	W20	Other external causes of accidental injury
W55	10	W20	Other external causes of accidental injury
W56	10	W20	Other external causes of accidental injury
W57	10	W20	Other external causes of accidental injury
W58	10	W20	Other external causes of accidental injury
W59	10	W20	Other external causes of accidental injury
W60	10	W20	Other external causes of accidental injury
W64	10	W20	Other external causes of accidental injury
W65	10	W20	Other external causes of accidental injury
W66	10	W20	Other external causes of accidental injury
W67	10	W20	Other external causes of accidental injury
W68	10	W20	Other external causes of accidental injury
W69	10	W20	Other external causes of accidental injury
W70	10	W20	Other external causes of accidental injury
W73	10	W20	Other external causes of accidental injury
W74	10	W20	Other external causes of accidental injury
W75	10	W20	Other external causes of accidental injury
W76	10	W20	Other external causes of accidental injury
W77	10	W20	Other external causes of accidental injury
W78	10	W20	Other external causes of accidental injury
W79	10	W20	Other external causes of accidental injury
W80	10	W20	Other external causes of accidental injury
W81	10	W20	Other external causes of accidental injury
W83	10	W20	Other external causes of accidental injury
W84	10	W20	Other external causes of accidental injury
W85	10	W20	Other external causes of accidental injury
W86	10	W20	Other external causes of accidental injury
W87	10	W20	Other external causes of accidental injury
W88	10	W20	Other external causes of accidental injury
W89	10	W20	Other external causes of accidental injury
W90	10	W20	Other external causes of accidental injury
W91	10	W20	Other external causes of accidental injury
W92	10	W20	Other external causes of accidental injury
W93	10	W20	Other external causes of accidental injury
W94	10	W20	Other external causes of accidental injury
W99	10	W20	Other external causes of accidental injury
X00	10	W20	Other external causes of accidental injury
X01	10	W20	Other external causes of accidental injury
X02	10	W20	Other external causes of accidental injury
X03	10	W20	Other external causes of accidental injury
X04	10	W20	Other external causes of accidental injury
X05	10	W20	Other external causes of accidental injury
X06	10	W20	Other external causes of accidental injury
X08	10	W20	Other external causes of accidental injury
X09	10	W20	Other external causes of accidental injury
X10	10	W20	Other external causes of accidental injury
X11	10	W20	Other external causes of accidental injury
X12	10	W20	Other external causes of accidental injury
X13	10	W20	Other external causes of accidental injury
X14	10	W20	Other external causes of accidental injury
X15	10	W20	Other external causes of accidental injury
X16	10	W20	Other external causes of accidental injury
X17	10	W20	Other external causes of accidental injury
X18	10	W20	Other external causes of accidental injury
X19	10	W20	Other external causes of accidental injury
X20	10	W20	Other external causes of accidental injury
X21	10	W20	Other external causes of accidental injury
X22	10	W20	Other external causes of accidental injury
X23	10	W20	Other external causes of accidental injury
X24	10	W20	Other external causes of accidental injury
X25	10	W20	Other external causes of accidental injury
X26	10	W20	Other external causes of accidental injury
X27	10	W20	Other external causes of accidental injury
X28	10	W20	Other external causes of accidental injury
X29	10	W20	Other external causes of accidental injury
X30	10	W20	Other external causes of accidental injury
X31	10	W20	Other external causes of accidental injury
X32	10	W20	Other external causes of accidental injury
X33	10	W20	Other external causes of accidental injury
X34	10	W20	Other external causes of accidental injury
X35	10	W20	Other external causes of accidental injury
X36	10	W20	Other external causes of accidental injury
X37	10	W20	Other external causes of accidental injury
X38	10	W20	Other external causes of accidental injury
X39	10	W20	Other external causes of accidental injury
X40	10	W20	Other external causes of accidental injury
X41	10	W20	Other external causes of accidental injury
X42	10	W20	Other external causes of accidental injury
X43	10	W20	Other external causes of accidental injury
X44	10	W20	Other external causes of accidental injury
X45	10	W20	Other external causes of accidental injury
X46	10	W20	Other external causes of accidental injury
X47	10	W20	Other external causes of accidental injury
X48	10	W20	Other external causes of accidental injury
X49	10	W20	Other external causes of accidental injury
X50	10	W20	Other external causes of accidental injury
X51	10	W20	Other external causes of accidental injury
X52	10	W20	Other external causes of accidental injury
X53	10	W20	Other external causes of accidental injury
X54	10	W20	Other external causes of accidental injury
X57	10	W20	Other external causes of accidental injury
X58	10	W20	Other external causes of accidental injury
X59	10	W20	Other external causes of accidental injury
X60	10	X60	Intentional self-harm
X61	10	X60	Intentional self-harm
X62	10	X60	Intentional self-harm
X63	10	X60	Intentional self-harm
X64	10	X60	Intentional self-harm
X65	10	X60	Intentional self-harm
X66	10	X60	Intentional self-harm
X67	10	X60	Intentional self-harm
X68	10	X60	Intentional self-harm
X69	10	X60	Intentional self-harm
X70	10	X60	Intentional self-harm
X71	10	X60	Intentional self-harm
X72	10	X60	Intentional self-harm
X73	10	X60	Intentional self-harm
X74	10	X60	Intentional self-harm
X75	10	X60	Intentional self-harm
X76	10	X60	Intentional self-harm
X77	10	X60	Intentional self-harm
X78	10	X60	Intentional self-harm
X79	10	X60	Intentional self-harm
X80	10	X60	Intentional self-harm
X81	10	X60	Intentional self-harm
X82	10	X60	Intentional self-harm
X83	10	X60	Intentional self-harm
X84	10	X60	Intentional self-harm
X85	10	X85	Assault
X86	10	X85	Assault
X87	10	X85	Assault
X88	10	X85	Assault
X89	10	X85	Assault
X90	10	X85	Assault
X91	10	X85	Assault
X92	10	X85	Assault
X93	10	X85	Assault
X94	10	X85	Assault
X95	10	X85	Assault
X96	10	X85	Assault
X97	10	X85	Assault
X98	10	X85	Assault
X99	10	X85	Assault
Y00	10	X85	Assault
Y01	10	X85	Assault
Y02	10	X85	Assault
Y03	10	X85	Assault
Y04	10	X85	Assault
Y05	10	X85	Assault
Y06	10	X85	Assault
Y07	10	X85	Assault
Y08	10	X85	Assault
Y09	10	X85	Assault
Y10	10	X60	Intentional self-harm
Y11	10	X60	Intentional self-harm
Y12	10	X60	Intentional self-harm
Y13	10	X60	Intentional self-harm
Y14	10	X60	Intentional self-harm
Y15	10	X60	Intentional self-harm
Y16	10	X60	Intentional self-harm
Y17	10	X60	Intentional self-harm
Y18	10	X60	Intentional self-harm
Y19	10	X60	Intentional self-harm
Y20	10	X60	Intentional self-harm
Y21	10	X60	Intentional self-harm
Y22	10	X60	Intentional self-harm
Y23	10	X60	Intentional self-harm
Y24	10	X60	Intentional self-harm
Y25	10	X60	Intentional self-harm
Y26	10	X60	Intentional self-harm
Y27	10	X60	Intentional self-harm
Y28	10	X60	Intentional self-harm
Y29	10	X60	Intentional self-harm
Y30	10	X60	Intentional self-harm
Y31	10	X60	Intentional self-harm
Y32	10	X60	Intentional self-harm
Y33	10	X60	Intentional self-harm
Y34	10	X60	Intentional self-harm
Y35	10	Y95	External causes of morbidity related to other conditions
Y36	10	Y95	External causes of morbidity related to other conditions
Y40	10	Y40	External causes of morbidity related to medical treatment
Y41	10	Y40	External causes of morbidity related to medical treatment
Y42	10	Y40	External causes of morbidity related to medical treatment
Y43	10	Y40	External causes of morbidity related to medical treatment
Y44	10	Y40	External causes of morbidity related to medical treatment
Y45	10	Y40	External causes of morbidity related to medical treatment
Y46	10	Y40	External causes of morbidity related to medical treatment
Y47	10	Y40	External causes of morbidity related to medical treatment
Y48	10	Y40	External causes of morbidity related to medical treatment
Y49	10	Y40	External causes of morbidity related to medical treatment
Y50	10	Y40	External causes of morbidity related to medical treatment
Y51	10	Y40	External causes of morbidity related to medical treatment
Y52	10	Y40	External causes of morbidity related to medical treatment
Y53	10	Y40	External causes of morbidity related to medical treatment
Y54	10	Y40	External causes of morbidity related to medical treatment
Y55	10	Y40	External causes of morbidity related to medical treatment
Y56	10	Y40	External causes of morbidity related to medical treatment
Y57	10	Y40	External causes of morbidity related to medical treatment
Y58	10	Y40	External causes of morbidity related to medical treatment
Y59	10	Y40	External causes of morbidity related to medical treatment
Y60	10	Y40	External causes of morbidity related to medical treatment
Y61	10	Y40	External causes of morbidity related to medical treatment
Y62	10	Y40	External causes of morbidity related to medical treatment
Y63	10	Y40	External causes of morbidity related to medical treatment
Y64	10	Y40	External causes of morbidity related to medical treatment
Y65	10	Y40	External causes of morbidity related to medical treatment
Y66	10	Y40	External causes of morbidity related to medical treatment
Y69	10	Y40	External causes of morbidity related to medical treatment
Y70	10	Y40	External causes of morbidity related to medical treatment
Y71	10	Y40	External causes of morbidity related to medical treatment
Y72	10	Y40	External causes of morbidity related to medical treatment
Y73	10	Y40	External causes of morbidity related to medical treatment
Y74	10	Y40	External causes of morbidity related to medical treatment
Y75	10	Y40	External causes of morbidity related to medical treatment
Y76	10	Y40	External causes of morbidity related to medical treatment
Y77	10	Y40	External causes of morbidity related to medical treatment
Y78	10	Y40	External causes of morbidity related to medical treatment
Y79	10	Y40	External causes of morbidity related to medical treatment
Y80	10	Y40	External causes of morbidity related to medical treatment
Y81	10	Y40	External causes of morbidity related to medical treatment
Y82	10	Y40	External causes of morbidity related to medical treatment
Y83	10	Y40	External causes of morbidity related to medical treatment
Y84	10	Y40	External causes of morbidity related to medical treatment
Y85	10	Y85	Sequelae of external causes of morbidity
Y86	10	Y85	Sequelae of external causes of morbidity
Y87	10	Y85	Sequelae of external causes of morbidity
Y88	10	Y85	Sequelae of external causes of morbidity
Y89	10	Y85	Sequelae of external causes of morbidity
Y90	10	Y90	External causes of morbidity related to alcohol
Y91	10	Y90	External causes of morbidity related to alcohol
Y95	10	Y95	External causes of morbidity related to other conditions
Y96	10	Y95	External causes of morbidity related to other conditions
Y97	10	Y95	External causes of morbidity related to other conditions
Y98	10	Y95	External causes of morbidity related to other conditions

## Sheet: Table S6
Table S6. Summary of Phecodes used in the study
ICD code	Disease spectrum_description
A00	Bacterial intestinal infections
A06	Amoebiasis and Other protozoal intestinal diseases
A08	Other specified intestinal infections
A09	Infectious gastroenteritis and colitis
A15	Tuberculosis
A20	Certain zoonotic bacterial diseases
A41	Sepsis
A46	Erysipelas
A49	Other bacterial diseases excluding septicemia and erysipelas
A50	Bacterial sexually stransmitted diseases
A59	Other sexually stransmitted diseases
A60	Viral sexually stransmitted diseases
A69	Other spirochetal diseases
A70	Other diseases caused by chlamydiae
A79	Rickettsioses
A89	Viral infections of the central nervous system
A99	Arthropod-borne viral fevers and viral hemorrhagic fevers
B09	Viral infections characterized by skin and mucous membrane lesions
B15	Hepatitis
B20	HIV
B34	Other viral diseases
B49	Mycoses
B64	Protozoal diseases
B83	Heminthiases
B89	Pediculosis, acariasis and other infestations
B94	Sequelae of infectious and parasitic diseases
B96	Bacterial infectious agents
B97	Viral infectious agents
B99	Other infectious diseases
C00	Oral cavity and pharynx cancer
C15	Other digestive organs cancer
C16	Stomach cancer
C18	Colon cancer
C20	Rectum cancer
C22	Liver and intrahepatic bile ducts cancer
C25	Pancreas cancer
C30	Other respiratory organs cancer
C34	Lung and bronchus cancer
C40	Bones and joints cancer
C43	Skin cancer
C45	Soft tissue cancr
C50	Breast cancer
C51	Other female genital organs cancer
C53	Endometrial cancer
C56	Ovary cancer
C60	Other male genital organs cancer
C61	Prostate cancer
C64	Kidney and renal pelvis cancer
C66	Other urinary organs cancer
C67	Bladder cancer
C69	Eye and orbit cancer
C70	Brain and other nervous system cancer
C73	Thyroid cancer
C74	Other endocrine cancer
C76	Other and unspecified cancer
C77	Metastatic cancer
C81	Hodgkin lymphoma
C82	Non-Hodgkin lymphoma
C90	Myeloma
C91	Leukemia
C96	Other hematological and lymphoid malignancies
D00	Carcinoma in situ
D10	Benign tumors
D50	Iron deficiency anaemia
D51	Other anaemias
D65	Disseminated intravascular coagulation
D66	Hereditary blood disorder
D68	Secondary bleeding disorders
D69	Purpura and other hemorrhagic conditions
D70	Neutropenia
D71	Functional disorders of polymorphonuclear neutrophils
D72	Other disorders of white blood cells
D73	Disease of spleen
D74	Methemoglobinemia
D75	Other diseases of the blood and lymphatic system
D80	Immunodeficiencies
D86	Sarcoidosis
E00	Hypothyroid conditions
E02	Thyroid disorders
E04	Non-toxic goiter
E05	Graves’ disease
E10	Diabetes
E15	Nondiabetic hypoglycaemic coma
E16	Other disorders of pancreatic internal secretion
E20	Hypoparathyroidism
E21	Hyperparathyroidism and other disorders of parathyroid gland
E22	Hyperfunction of pituitary gland
E23	Hypofunction and other disorders of pituitary gland
E24	Cushing syndrome
E25	Adrenogenital disorders
E26	Hyperaldosteronism
E27	Other disorders of adrenal gland
E28	Ovarian dysfunction
E29	Testicular dysfunction
E30	Disorders of puberty, not elsewhere classified
E31	Polyglandular dysfunction
E32	Diseases of thymus
E34	Other endocrine disorders
E35	Disorders of endocrine glands in diseases classified elsewhere
E40	Malnutrition
E64	Sequelae of malnutrition and other nutritional deficiencies
E65	Other hypernutrition disorders
E66	Obesity
E68	Sequelae of hyperalimentation
E70	Disorders of aromatic amino-acid metabolism
E71	Disorders of branched-chain amino-acid metabolism and fatty-acid metabolism
E72	Other disorders of amino-acid metabolism
E73	Lactose intolerance
E74	Other disorders of carbohydrate metabolism
E75	Disorders of sphingolipid metabolism and other lipid storage disorders
E76	Disorders of glycosaminoglycan metabolism
E77	Disorders of glycoprotein metabolism
E78	Disorders of lipoprotein metabolism and other lipidaemias
E79	Disorders of purine and pyrimidine metabolism
E80	Disorders of porphyrin and bilirubin metabolism
E83	Disorders of mineral metabolism
E84	Cystic fibrosis
E85	Amyloidosis
E86	Volume depletion
E87	Other disorders of fluid, electrolyte and acid-base balance
E88	Other metabolic disorders
E89	Postprocedural endocrine and metabolic disorders, not elsewhere classified
E90	Nutritional and metabolic disorders in diseases classified elsewhere
F00	Alzheimer disease
F01	Vascular dementia
F02	Other dementia
F05	Delirium due to known physiological condition
F06	Other mental disorders due to known physiological condition(cognitive disorder)
F09	Other organic mental disorder
F10	Alcohol abuse
F11	Opioids abuse
F12	Cannabinoids abuse
F13	Sedatives or hypnotics abuse
F14	Cocaine abuse
F15	Other stimulants abuse
F16	Hallucinogens abuse
F17	Tobacco abuse
F18	Volatile solvents abuse
F19	Multiple drug or other psychoactive substances abuse
F20	Schizophrenia
F30	Bipolar disorder
F32	Depression
F39	Other mood disorder
F40	Anxiety
F42	Obsessive-compulsive disorder
F43	Stress-related disorder
F44	Dissociative disorders
F45	Somatoform disorder
F48	Nonpsychotic mental disorder
F50	Eating disorder
F51	Sleep disorder not due to a sub or known physiological condition
F52	Unsp sexual dysfnct not due to a sub or known physiol cond
F53	Puerperal psychosis
F54	Psych & behavrl factors assoc w disord or dis classd elswhr
F55	Abuse of other non-psychoactive substances
F59	Unsp behavrl synd assoc w physiol disturb and physcl factors
F60	Personality and behaviour disorder
F70	Psychological developmental disorders
F90	Behavioral and emotional disorders with debut during childhood
F99	Mental disorder, not otherwise specified
G00	Meningitis, encephalitis and abscess in the CNS
G08	Intracranial and intraspinal phlebitis and thrombophlebitis
G09	Sequelae of inflammatory diseases of central nervous system
G10	Systemic atrophies primarily engaging the CNS
G11	Other systemic atrophies primarily engaging the CNS
G20	Extrapyramidal and movement disorders
G30	Other degenerative diseases in the CNS (including Alzheimer)
G35	Demyelinating diseases of the CNS
G40	Epilepsia
G43	Migraine
G44	Other headache syndromes
G45	Transient cerebral ischemic attack
G46	Other vascular syndromes of brain in cerebrovascular diseases
G47	Sleep disorder
G50	Diseases in nerves, nerve roots and nerve plexa
G60	Polyneuropathies
G64	Other disorders of peripheral nervous system
G70	Neuromuscular diseases
G80	Cerebral palsy and other paralytic syndromes
G90	Disorder of the autonomic nervous system
G91	Hydrocephalus
G92	Toxic encephalopathy
G93	Disorder of brain
G94	Other disorders of brain in diseases classified elsewhere
G95	Disease of spinal cord
G96	Disorder of central nervous system
G97	Oth postproc complications and disorders of nervous sys
G98	Other disorders of nervous system
G99	Oth disrd of nervous system in diseases classified elsewhere
H00	Hordeolum (stye) and chalazion
H01	Inflammation of eyelid
H02	Disorder of eyelid
H03	Disorders of eyelid in diseases classified elsewhere
H04	Disorder of lacrimal system
H05	Disorder of orbit
H06	Disorders of lacrimal system and orbit
H10	Diseases of the conjunctivae
H15	Diseases of the sclerae, corneae, iridae and ciliary body
H25	Disorders of the lens
H30	Disorders of choroid and retina
H40	Glaucoma
H43	Disorders of the vitreous body and globe
H46	Disorders of the optic nerve and visual pathways
H49	Disorders of the ocular muscles, binocular movement, accommodation and refraction
H53	Visual disturbances and blindness
H59	Other disorders of eye and adnexa
H60	Infections of the ear
H61	Diseases of the external ear
H75	Diseases of the middle ear and mastoid
H80	Diseases of the inner ear
H90	Other disorders of the ear
I00	Acute rheumatic fever
I05	Chronic rheumatic heart disease
I10	Primary hypertension
I11	Other hypertensive disorders
I21	Acute myocardial infarction
I22	Other ischemic heart disease
I26	Embolism and thrombosis
I27	Other pulmonary heart diseases
I30	Diseases of pericardium
I33	Endocarditis
I34	Non-rheumatic valve disorders
I40	Myocarditis
I42	Cardiomyopathy
I46	Cardiac arrest
I48	Atrial fibrillation and flutter
I49	Other cardiac arrhythmias
I50	Heart failure
I51	Complications and ill-defined descriptions of heart disease
I52	Other heart disorders in diseases classified elsewhere
I60	Stroke
I65	Other cerebrovascular diseases
I69	Sequelae of cerebrovascular disease
I70	Atherosclerosis
I71	Aneurysm and dissection
I73	Peripheral vascular disease
I77	Disorder of arteries capillaries, and arterioles
I83	Varicose veins of lower extremities
I84	Haemorrhoids and perianal venous thrombosis
I85	Secondary esophageal varices with bleeding
I86	Varicose veins of other specified sites
I87	Disorder of vein
I88	Nonspecific lymphadenitis
I89	Other non-infectious diseases of the lymph vessels and lymph nodes, unspecified
I95	Hypotension
I97	Lymphedema
I99	Unspecified disorder of circulatory system
J00	Upper respiratory infections
J09	Influenza
J12	Pneumonia
J20	Other acute Lower respiratory infections
J30	Rhinitis
J33	Nasal polyp
J34	Disorder of nose and nasal sinuses
J35	Chronic disease of tonsils and adenoids
J36	Peritonsillar abscess
J37	Chronic laryngotracheitis
J38	Diseases of the vocal folds and larynx, not elsewhere specified
J39	Disease of upper respiratory tract
J40	Bronchitis, not specified as acute or chronic
J41	Chronic bronchitis
J43	Emphysema
J44	Chronic obstructive pulmonary disease
J45	Asthma
J47	Bronchiectasis, uncomplicated
J60	Lung disease caused by external factors
J80	Acute respiratory distress syndrome
J81	Chronic pulmonary edema
J82	Pulmonary eosinophilia, not elsewhere classified
J82	Pulmonary eosinophilia, not elsewhere classified
J85	Abscess of mediastinum
J86	Pyothorax without fistula
J90	Pleural effusion
J92	Pleural plaque
J93	Pneumothorax
J94	Pleural condition
J95	Other diseases of the respiratory system
J96	Respiratory failure
K00	Disease of hard tissue of teeth
K04	Diseases of pulp and periapical tissues
K05	Periodontal disease
K06	Disorder of gingiva and edentulous alveolar ridge, unsp
K07	Dentofacial anomalies
K08	Disorder of teeth and supporting structures
K09	Cyst of oral region
K10	Other diseases of jaws
K11	Disease of salivary gland
K12	Stomatitis and related lesions
K13	Other lesions of oral mucosa
K14	Disease of tongue
K20	Oesophagitis
K21	Gastro-oesophageal reflux disease
K22	Other diseases of oesophagus
K23	Disorders of esophagus in diseases classified elsewhere
K25	Gastric ulcer
K26	Duodenal ulcer
K27	Peptic ulcer, site unspecified
K28	Gastrojejunal ulcer
K29	Gastritis and duodenitis
K30	Functional dyspepsia
K31	Disease of stomach and duodenum
K35	Appendicitis
K38	Disease of appendix
K40	Inguinal hernia
K41	Femoral hernia
K42	Umbilical hernia
K43	Ventral hernia
K44	Diaphragmatic hernia
K45	Other abdominal hernia
K46	Unspecified abdominal hernia
K50	Inflammatory bowel disease
K52	Noninfective gastroenteritis and colitis
K55	Vascular disorder of intestine
K56	Ileus
K57	Diverticular disease of intestine
K58	Irritable bowel syndrome
K59	Other functional intestinal disorders
K60	Fissure and fistula of the anal and rectal regions
K61	Intrasphincteric abscess
K62	Other diseases of anus and rectum
K63	Other diseases of intestine
K65	Peritonitis
K66	Other disorders of peritoneum
K67	Disorders of peritoneum in infectious diseases classd elsewhere
K70	Alcoholic liver disease
K71	Toxic liver disease
K72	Hepatic failure, not elsewhere specified
K73	Chronic hepatitis
K74	Other cirrhosis of liver
K75	Inflammatory liver disease
K76	Other diseases of liver
K77	Liver disorders in diseases classified elsewhere
K80	Cholelithiasis
K81	Cholecystitis
K82	Disease of gallbladder and biliary tract
K82	Disease of gallbladder and biliary tract
K85	Acute pancreatitis with infected necrosis
K86	Disease of pancreas
K87	Disord of GB, biliary trac and pancreas in dis classd elswhr
K90	Intestinal malabsorption
K91	Oth postprocedural complications and disorders of dgstv sys
K92	Other disease of digestive system
K93	Disorders of other digestive organs in diseases classified elsewhere
L01	Skin and subcutaneous infections
L10	Bullous disorders
L20	Dermatitis
L40	Papulosquamous disorders
L50	Urticaria
L51	Erythema
L59	Radiation-related disorders of the skin and subcutaneous tissue
L60	Nail disorders
L63	Alopecia
L67	Hair color and hair shaft abnormality
L68	Hypertrichosis
L70	Acne
L71	Rosacea
L72	Follicular cyst of the skin and subcutaneous tissue
L73	Follicular disorders
L74	Sweat disorder
L80	Vitiligo
L81	Disorder of pigmentation
L82	Other seborrheic keratosis
L83	Acanthosis nigricans
L84	Corns and callosities
L85	Epidermal thickening
L86	Keratoderma in diseases classified elsewhere
L87	Transepidermal elimination disorder
L88	Pyoderma gangrenosum
L89	Pressure ulcer
L90	Atrophic skin diseases
L91	Hypertrophic skin diseases
L92	Granulomatous disorder of the skin
L93	Other local lupus erythematosus
L94	Localized connective tissue disorder
L95	Vasculitis limited to the skin
L97	Ulcer of lower limb
L98	Disorder of the skin and subcutaneous tissue
L99	Oth disorders of skin, subcu in diseases classd elswhr
M00	Infectious arthropathies
M05	Autoimmune arthritis
M10	Other inflammatory arthritis
M15	Osteoarthritis
M20	Other joint disorders
M30	Systemic connective tissue disorders
M40	Deforming dorsopathies
M45	Ankylosing spondylitis
M46	Other inflammatory spondylopathies
M47	Spondylosis
M48	Spondylopathy
M49	Spondylopathies in diseases classified elsewhere
M50	Cervical disc disorders
M51	Other intervertebral disc disorders
M53	Other dorsopathies, not elsewhere classified
M54	Dorsalgia
M60	Disorders of muscles
M65	Disorders of synovium and tendons
M70	Unspecified soft tissue disorders related to use/pressure
M71	Bursopathy
M72	Fibroblastic disorder
M73	Soft tissue disorders in diseases classified elsewhere
M75	Shoulder lesion
M77	Enthesopathy
M79	Other soft tissue disorders, not elsewhere classified
M80	Osteoporosis
M83	Adult osteomalacia
M84	Disorder of continuity of bone
M85	Other Disorders of bone density and structure
M86	Osteomyelitis
M87	Osteonecrosis
M88	Osteitis deformans of bone
M89	Other Disorder of bone
M90	Osteopathy
M91	Juvenile osteochondrosis of hip and pelvis
M92	Juvenile osteochondrosis
M93	Chondropathies
M93	Chondropathies
M95	Acquired deformity of musculoskeletal system
M96	Oth intraop and postproc comp and disorders of the ms sys
M99	Biomechanical lesion
N08	Glomerular disorders
N10	Acute tubulo-interstitial nephritis
N11	Renal tubulo-interstitial diseases
N13	Obstructive and reflux uropathy
N17	Acute renal failure
N18	Chronic kidney disease
N19	Unspecified kidney failure
N20	Urolithiasis
N29	Other disorders of kidney and ureter
N30	Cystitis
N31	Neuromuscular dysfunction of bladder
N32	Bladder disorder
N33	Bladder disorders in diseases classified elsewhere
N34	Urethral syndrome
N35	Urethral stricture
N36	Urethral disorder
N37	Urethral disorders in diseases classified elsewhere
N39	Disorders of urinary system, possibly infection
N40	Hyperplasia of prostate
N41	Inflammatory disease of prostate
N42	Other disorders of prostate
N43	Hydrocele and spermatocele
N44	Torsion of testis
N45	Orchitis and epididymitis
N46	Male infertility
N47	Redundant prepuce, phimosis and paraphimosis
N48	Other disorders of penis
N49	Inflammatory disorders of male genital organs, not elsewhere classified
N50	Other disorders of male genital organs
N51	Disorders of male genital organs in diseases classified elsewhere
N60	Benign mammary dysplasia
N61	Inflammatory disorders of breast
N62	Hypertrophy of breast
N63	Lump in breast
N64	Other disorders of breast
N70	Inflammatory diseases of the female pelvic organs
N80	Endometriosis
N81	Female genital prolapse
N82	Female genital tract fistula
N83	Noninflammatory disorders of ovary, fallopian tube and broad ligament
N84	Polyp of female genital tract
N85	Other non-inflammatory diseases of the uterus, except cervix
N86	Erosion and ectropion of cervix uteri
N87	Dysplasia of cervix uteri
N88	Non-inflammatory disorders of cervix uteri
N89	Non-inflammatory vaginal diseases
N90	Non-inflammatory disorders of vulva and perineum
N92	Irregular menstruation
N93	Other abnormal uterine and vaginal bleeding
N94	Unsp cond assoc w female genital organs and menstrual cycle
N95	Menopausal and perimenopausal disorders
N96	Recurrent pregnancy loss
N97	Female infertility
N98	Complication associated with artificial fertilization, unsp
N99	Oth postprocedural complications and disorders of GU sys
O00	Pregnancy with abortive outcome
O12	Other complications of pregnancy NEC
O60	Complications of labour and delivery
O80	Normal delivery
R00	Abnormalities of heart beat
R02	Gangrene
R03	Abnormal blood-pressure reading, without diagnosis
R04	Haemoptysis
R04	Haemoptysis
R11	Nausea and vomiting
R12	Heartburn
R13	Dysphagia
R15	Faecal incontinence
R16	Liver disease
R19	Other symptoms and signs involving the digestive system and abdomen
R20	Symptoms affecting skin
R29	Other symptoms and signs involving the nervous and musculoskeletal systems
R40	Somnolence, stupor and coma
R42	conditions associated with dizziness or vertigo
R45	Symptoms and signs involving emotional state
R50	Fever of other and unknown origin
R52	Pain, not elsewhere classified
R53	Malaise and fatigue
R55	Syncope and collapse
R57	Shock, not elsewhere classified
R60	Oedema, not elsewhere classified
R64	Cachexia
R65	Systemic Inflammatory Response Syndrome
R68	Other general symptoms and signs
R69	Unknown and unspecified causes of morbidity
R73	Elevated blood glucose level
R77	Other abnormalities of plasma proteins
R79	Other abnormal findings of the blood
R80	Isolated proteinuria
R82	Other abnormal findings in urine
R83	Abnormal findings in cerebrospinal fluid
R84	Abnormal findings in specimens from respiratory organs and thorax
R85	Abnormal findings in specimens from digestive organs and abdominal cavity
R86	Abnormal findings in specimens from male genital organs
R87	Abnormal findings in specimens from female genital organs
R89	Abnormal findings in specimens from other organs, systems and tissues
R90	Abnormal findings on diagnostic imaging of central nervous system
R91	Abnormal findings on diagnostic imaging of lung
R92	Abnormal findings on diagnostic imaging of breast
R93	Abnormal findings on diagnostic imaging of other body structures
R94	Abnormal results of function studies
S00	Injuries due to external causes
T20	Burn corrosion and frostbite due to external causes
T36	Poisoning due to external causes
T66	Other effects due to external causes
T79	Complications due to trauma
T80	Complications due to medical treatment
T98	Sequelae due to external causes
V01	Transport accidents
W00	Falls
W20	Other external causes of accidental injury
X60	Intentional self-harm
X85	Assault
Y40	External causes of morbidity related to medical treatment
Y85	Sequelae of external causes of morbidity
Y90	External causes of morbidity related to alcohol
Y95	External causes of morbidity related to other conditions

## Sheet: Table S7
Table S7. Summary of the results of the associations between prescribed drugs and the risk of neurodegenerative diseases from meta-analysis							Note
Drugs	2-5 years before the diagnosis			5-10 years before the diagnosis			Significant associations from meta-analysis highlighted with yellow
	Alzheimer's disease	Parkinson's disease	Amotrophic lateral sclerosis	Alzheimer's disease	Parkinson's disease	Amotrophic lateral sclerosis
A01: STOMATOLOGICAL PREPARATIONS	1.02 (0.96-1.07)	1.25 (0.86-1.81)	1.19 (0.83-1.72)	1.05 (0.95-1.18)	1.16 (0.96-1.39)	1.1 (1.02-1.19)
A02: DRUGS FOR ACID RELATED DISORDERS	0.95 (0.8-1.12)	1.2 (1.15-1.26)	1.11 (1.0-1.24)	1.02 (0.79-1.3)	1.16 (1.1-1.22)	1.1 (1.01-1.19)
A03: DRUGS FOR FUNCTIO L GASTROINTESTI L DISORDERS	1.07 (0.83-1.39)	1.24 (1.02-1.49)	1.14 (1.08-1.2)	1.09 (0.9-1.33)	1.2 (1.05-1.37)	1.1 (0.9-1.35)
A04: ANTIEMETICS AND ANTI USEANTS	0.77 (0.62-0.95)	1.14 (1.09-1.18)	1.08 (0.99-1.18)	0.98 (0.75-1.28)	1.15 (0.89-1.48)	1.02 (0.92-1.14)
A05: BILE AND LIVER THERAPY	0.97 (0.37-2.53)	1.14 (0.52-2.49)		1.27 (0.92-1.74)	1.09 (0.95-1.25)
A06: DRUGS FOR CONSTIPATION	1.31 (1.19-1.44)	1.58 (1.47-1.7)	1.03 (0.78-1.35)	1.22 (1.08-1.38)	1.31 (1.27-1.36)	1.01 (0.77-1.34)
A07: ANTIDIARRHEALS	1.04 (0.98-1.1)	1.09 (1.06-1.12)	1.04 (0.89-1.22)	1.06 (0.83-1.36)	1.09 (1.05-1.14)	0.99 (0.83-1.19)
A08: ANTIOBESITY PREPARATIONS	0.63 (0.45-0.9)			0.78 (0.61-1.0)
A09: DIGESTIVES	1.15 (0.98-1.36)			1.16 (0.79-1.72)
A10: DRUGS USED IN DIABETES	0.93 (0.69-1.25)	1.04 (0.92-1.18)	0.71 (0.59-0.86)	0.94 (0.57-1.54)	0.99 (0.88-1.1)	0.71 (0.56-0.9)
A16: OTHER ALIMENTARY TRACT AND METABOLISM PRODUCTS		1.13 (1.1-1.15)
B01: ANTITHROMBOTIC AGENTS	1.11 (0.96-1.29)		0.99 (0.86-1.15)	0.99 (0.72-1.38)	1.08 (0.92-1.27)	0.96 (0.78-1.17)
B05: BLOOD SUBSTITUTES AND PERFUSION SOLUTIONS		1.14 (1.07-1.22)
C01: CARDIAC THERAPY	0.99 (0.64-1.52)	0.99 (0.76-1.3)	0.93 (0.87-1.0)	1.03 (0.73-1.46)	1.16 (0.93-1.44)	1.03 (0.93-1.14)
C02: ANTIHYPERTENSIVES	0.81 (0.54-1.22)	1.07 (1.04-1.09)	0.9 (0.8-1.02)	0.91 (0.56-1.46)	1.02 (0.94-1.1)	0.82 (0.68-0.98)
C03: DIURETICS	0.85 (0.72-1.01)	1.15 (1.08-1.23)	0.92 (0.86-0.98)	0.85 (0.65-1.1)	0.99 (0.89-1.11)	0.88 (0.68-1.14)
C04: PERIPHERAL VASODILATORS	1.27 (0.42-3.84)	1.11 (1.05-1.18)		1.18 (0.57-2.45)	1.02 (0.92-1.13)
C05: VASOPROTECTIVES	1.08 (0.94-1.25)	1.12 (1.1-1.15)	1.2 (0.64-2.23)	1.14 (1.01-1.3)	1.09 (1.01-1.17)	0.93 (0.53-1.64)
C07: BETA BLOCKING AGENTS	0.95 (0.81-1.13)	1.02 (0.84-1.24)	0.89 (0.77-1.02)	0.92 (0.78-1.08)	1.05 (1.01-1.09)	0.87 (0.68-1.11)
C08: CALCIUM CHANNEL BLOCKERS	0.9 (0.73-1.12)	1.0 (0.85-1.18)	0.97 (0.89-1.05)	0.91 (0.62-1.33)	1.01 (0.97-1.05)	0.95 (0.87-1.04)
C09: AGENTS ACTING ON THE RENIN-ANGIOTENSIN SYSTEM	0.86 (0.68-1.08)	1.03 (0.86-1.22)	0.91 (0.78-1.05)	0.84 (0.56-1.27)	0.97 (0.9-1.03)	0.87 (0.74-1.01)
C10: LIPID MODIFYING AGENTS	1.12 (0.92-1.36)		0.98 (0.87-1.1)	1.04 (0.66-1.64)	1.02 (0.97-1.09)	1.03 (0.96-1.1)
D05: ANTIPSORIATICS		1.17 (1.03-1.32)
D06: ANTIBIOTICS AND CHEMOTHERAPEUTICS FOR DERMATOLOGICAL USE	1.07 (0.96-1.2)	1.07 (0.99-1.16)	0.87 (0.35-2.21)	1.1 (0.99-1.21)	1.17 (0.91-1.49)	1.06 (0.85-1.32)
D07: CORTICOSTEROIDS	1.0 (0.9-1.11)		1.01 (0.89-1.15)	1.1 (0.93-1.29)	1.08 (0.98-1.17)	1.03 (0.96-1.1)
D10: ANTI-ACNE PREPARATIONS		1.09 (1.04-1.15)
G01: GYNECOLOGICAL ANTIINFECTIVES AND ANTISEPTICS	0.94 (0.82-1.08)	1.12 (1.05-1.19)	0.93 (0.28-3.1)	1.09 (0.93-1.28)	1.1 (1.03-1.19)	1.12 (0.98-1.29)
G02: OTHER GYNECOLOGICALS		1.47 (1.4-1.54)
G03: SEX HORMONES AND MODULATORS OF THE GENITAL SYSTEM	1.11 (1.04-1.17)		1.1 (0.87-1.4)	1.2 (1.02-1.42)	1.15 (1.1-1.21)	1.14 (0.92-1.41)
G04: UROLOGICALS	1.28 (1.16-1.42)	1.0 (0.86-1.17)	0.99 (0.61-1.59)	1.17 (0.94-1.46)	1.33 (1.16-1.52)	1.06 (0.96-1.18)
H01: PITUITARY AND HYPOTHALAMIC HORMONES AND A LOGUES	1.18 (0.6-2.34)	1.1 (1.06-1.14)
H02: CORTICOSTEROIDS FOR SYSTEMIC USE	0.84 (0.68-1.04)	1.08 (0.91-1.28)	1.09 (0.95-1.27)	0.92 (0.71-1.18)	1.06 (0.98-1.14)	1.1 (1.03-1.18)
H03: THYROID THERAPY	1.07 (0.95-1.2)	1.06 (0.8-1.41)	1.11 (0.99-1.24)	0.98 (0.76-1.25)	1.02 (0.95-1.09)	1.07 (0.84-1.36)
H04: PANCREATIC HORMONES		1.01 (0.96-1.05)
J01: ANTIBACTERIALS FOR SYSTEMIC USE	1.07 (1.01-1.12)		1.1 (0.95-1.26)	1.08 (0.88-1.31)	1.12 (0.91-1.37)	1.17 (1.08-1.28)
J02: ANTIMYCOTICS FOR SYSTEMIC USE	1.09 (0.79-1.48)	1.03 (0.64-1.66)	1.35 (0.49-3.7)	1.16 (0.75-1.78)	1.09 (1.01-1.17)	1.07 (0.92-1.25)
J05: ANTIVIRALS FOR SYSTEMIC USE	0.96 (0.87-1.07)	1.13 (0.95-1.35)	1.19 (1.02-1.39)	1.1 (0.98-1.23)	1.04 (0.98-1.11)	1.07 (0.95-1.2)
J06: IMMUNE SERA AND IMMUNOGLOBULINS	0.76 (0.09-6.53)	1.03 (0.87-1.22)
J07: VACCINES	0.92 (0.76-1.12)		1.1 (1.05-1.16)	1.0 (0.9-1.12)	1.11 (1.07-1.15)	1.1 (0.99-1.22)
L01: ANTINEOPLASTIC AGENTS	0.79 (0.51-1.22)		1.14 (0.73-1.79)	0.88 (0.67-1.16)	1.0 (0.9-1.11)	1.07 (0.7-1.62)
L02: ENDOCRINE THERAPY	0.94 (0.75-1.19)	1.14 (1.12-1.17)	0.96 (0.75-1.23)	1.06 (0.65-1.72)	0.95 (0.8-1.12)	0.9 (0.69-1.16)
L04: IMMUNOSUPPRESSANTS	0.84 (0.45-1.57)	1.28 (0.87-1.89)		0.83 (0.33-2.09)
M01: ANTIINFLAMMATORY AND ANTIRHEUMATIC PRODUCTS	1.06 (0.97-1.17)		1.12 (1.04-1.21)	1.1 (0.97-1.26)	1.11 (0.96-1.29)	1.11 (0.93-1.33)
M02: TOPICAL PRODUCTS FOR JOINT AND MUSCULAR PAIN		1.25 (1.03-1.51)
M03: MUSCLE RELAXANTS	0.93 (0.66-1.3)		1.69 (0.72-3.95)	1.14 (1.01-1.27)	1.09 (1.04-1.14)	1.02 (0.69-1.52)
M04: ANTIGOUT PREPARATIONS
M05: DRUGS FOR TREATMENT OF BONE DISEASES	1.24 (1.13-1.37)	1.32 (1.15-1.51)	1.09 (0.88-1.34)	1.15 (0.86-1.52)	1.11 (1.0-1.22)	1.14 (0.99-1.31)
M09: OTHER DRUGS FOR DISORDERS OF THE MUSCULO-SKELETAL SYSTEM		1.88 (1.49-2.37)
N02: ANALGESICS	1.13 (0.95-1.34)		1.11 (0.85-1.45)	1.08 (0.89-1.3)	1.21 (0.92-1.57)	1.14 (0.82-1.59)
N03: ANTIEPILEPTICS	1.09 (0.99-1.2)	1.45 (1.16-1.82)	1.15 (0.66-2.0)	1.03 (0.89-1.18)	1.44 (1.18-1.77)	1.12 (0.8-1.58)
N04: ANTI-PARKINSON DRUGS	1.85 (0.66-5.21)	1.92 (1.7-2.17)	1.43 (1.24-1.65)	1.39 (0.8-2.41)		1.02 (0.8-1.31)
N05: PSYCHOLEPTICS	1.39 (1.08-1.8)	1.05 (0.4-2.76)	1.1 (1.05-1.16)	1.16 (0.96-1.39)	1.26 (1.22-1.3)	1.05 (0.99-1.13)
N06: PSYCHOANALEPTICS	3.44 (1.76-6.74)		1.21 (1.13-1.3)	1.53 (1.13-2.06)	1.38 (1.32-1.45)	1.11 (1.03-1.19)
N07: OTHER NERVOUS SYSTEM DRUGS	1.11 (0.92-1.32)	1.2 (0.67-2.14)	1.12 (0.93-1.34)	1.08 (0.89-1.31)	0.91 (0.35-2.39)	0.98 (0.62-1.53)
P02: ANTHELMINTICS	1.15 (0.83-1.6)	1.08 (1.05-1.11)		1.22 (0.54-2.74)	1.05 (0.95-1.16)
P03: ECTOPARASITICIDES	1.17 (0.9-1.53)	0.95 (0.8-1.14)
R01: NASAL PREPARATIONS	1.03 (0.95-1.11)	1.03 (0.91-1.16)	1.17 (1.11-1.23)	1.13 (1.02-1.25)	1.1 (1.03-1.19)	1.12 (1.04-1.21)
R03: DRUGS FOR OBSTRUCTIVE AIRWAY DISEASES	0.84 (0.71-0.99)	1.11 (1.03-1.19)	1.01 (0.91-1.13)	0.93 (0.73-1.19)	1.01 (0.95-1.08)	1.05 (0.95-1.15)
R05: COUGH AND COLD PREPARATIONS	0.98 (0.83-1.14)	1.18 (1.13-1.24)	1.01 (0.88-1.16)	1.05 (0.84-1.31)	1.07 (1.01-1.13)	1.06 (0.98-1.14)
R06: ANTIHISTAMINES FOR SYSTEMIC USE	1.03 (0.95-1.12)		1.3 (0.69-2.47)	1.06 (0.95-1.2)	1.1 (1.03-1.17)	1.12 (1.04-1.21)
R07: OTHER RESPIRATORY SYSTEM PRODUCTS	1.0 (0.76-1.31)
S01: OPHTHALMOLOGICALS	1.02 (0.9-1.16)		1.03 (0.83-1.26)	1.07 (0.97-1.19)	1.14 (1.1-1.17)	1.08 (0.92-1.25)

## Sheet: Table S8
Table S8. Associations between prescribed drugs and the risk of Alzheimer's disease 5-10 years later. *Corrected for the number of comparisons. †There were very few cases or controls exposed to the factor; therefore, rate ratios were not calculated.																Note
Drugs	France			The UK			Sweden			Meta-analysis						Significant associations from meta-analysis highlighted with yellow
	No. exposed (%)		Incidence Rate Ratios (95%CI)	No. exposed (%)		Incidence Rate Ratios (95%CI)	No. exposed (%)		Incidence Rate Ratios (95%CI)	Incidence Rate Ratios (95%CI) (DL)*	p value	S value	Incidence Rate Ratios (95%CI) (HKSJ)* (HKSJ)	p value	S value
	Case	Control		Case	Control		Case	Control
A01: STOMATOLOGICAL PREPARATIONS	647 (12.6%)	330 (10.84%)	1.18 (0.93-1.5)	721 (5.29%)	533 (5.22%)	1.01 (0.84-1.22)	2615.0 (10.93%)	24744 (10.34%)	1.04 (0.97-1.11)	1.05 (0.95-1.18)	0.11	3.18442	1.06 (0.89-1.27)	0.29	1.78588
A02: DRUGS FOR ACID RELATED DISORDERS	2683 (52.25%)	1449 (47.59%)	1.21 (1.04-1.4)	4542 (33.34%)	3699 (36.25%)	0.87 (0.79-0.96)	5114.0 (21.37%)	49633 (20.74%)	1.01 (0.95-1.07)	1.02 (0.79-1.3)	0.83	0.268817	1.02 (0.68-1.53)	0.87	0.200913
A03: DRUGS FOR FUNCTIONAL GASTROINTESTINAL DISORDERS	1940 (37.78%)	1037 (34.06%)	1.17 (0.99-1.38)	1754 (12.87%)	1335 (13.08%)	0.97 (0.85-1.11)	1183.0 (4.94%)	10105 (4.22%)	1.15 (1.03-1.28)	1.09 (0.9-1.33)	0.14	2.8365	1.09 (0.84-1.41)	0.28	1.8365
A04: ANTIEMETICS AND ANTINAUSEANTS	163 (3.17%)	105 (3.45%)	0.91 (0.59-1.39)	16 (0.12%)	12 (0.12%)	0.99 (0.28-3.53)	96.0 (0.4%)	901 (0.38%)	1.03 (0.72-1.48)	0.98 (0.75-1.28)	0.79	0.340075	0.98 (0.82-1.17)	0.65	0.621488
A05: BILE AND LIVER THERAPY	260 (5.06%)	120 (3.94%)	1.3 (0.9-1.89)	13 (0.1%)	10 (0.1%)	0.96 (0.24-3.88)	23.0 (0.1%)	184 (0.08%)	1.23 (0.58-2.59)	1.27 (0.92-1.74)	0.016	5.96578	1.26 (1.0-1.58)	0.049	4.35107
A06: DRUGS FOR CONSTIPATION	1291 (25.14%)	632 (20.76%)	1.29 (1.07-1.55)	2347 (17.23%)	1563 (15.32%)	1.14 (1.02-1.28)	4632.0 (19.36%)	37507 (15.67%)	1.26 (1.18-1.34)	1.22 (1.08-1.38)	< 0.0001	>13.29	1.22 (1.05-1.43)	0.032	4.96578
A07: ANTIDIARRHEALS	1680 (32.72%)	861 (28.28%)	1.23 (1.04-1.46)	1076 (7.9%)	860 (8.43%)	0.92 (0.79-1.08)	1058.0 (4.42%)	9670 (4.04%)	1.07 (0.95-1.2)	1.06 (0.83-1.36)	0.40	1.32193	1.07 (0.75-1.52)	0.53	0.915936
A08: ANTIOBESITY PREPARATIONS	17 (0.33%)	15 (0.49%)	0.66 (0.2-2.16)	75 (0.55%)	83 (0.81%)	0.68 (0.39-1.18)	148.0 (0.62%)	1747 (0.73%)	0.82 (0.61-1.1)	0.78 (0.61-1.0)	0.0011	9.82828	0.77 (0.59-1.01)	0.055	4.18442
A09: DIGESTIVES	86 (1.67%)	35 (1.15%)	1.47 (0.75-2.86)	237 (1.74%)	184 (1.8%)	0.96 (0.7-1.32)	112.0 (0.47%)	858 (0.36%)	1.25 (0.89-1.76)	1.16 (0.79-1.72)	0.20	2.32193	1.17 (0.7-1.95)	0.33	1.59946
A10: DRUGS USED IN DIABETES	614 (11.96%)	353 (11.59%)	1.04 (0.83-1.31)	831 (6.1%)	861 (8.44%)	0.71 (0.61-0.83)	2042.0 (8.53%)	18411 (7.69%)	1.11 (1.02-1.21)	0.94 (0.57-1.54)	0.66	0.599462	0.94 (0.51-1.71)	0.68	0.556393
A11: VITAMINS	999 (19.45%)	552 (18.13%)	1.09 (0.89-1.34)	387 (2.84%)	282 (2.76%)	1.02 (0.79-1.32)
A12: MINERAL SUPPLEMENTS	1647 (32.07%)	778 (25.55%)	1.4 (1.18-1.66)	1328 (9.75%)	1023 (10.02%)	0.94 (0.81-1.1)
A13: TONICS	134 (2.61%)	61 (2.0%)	1.31 (0.78-2.2)
A16: OTHER ALIMENTARY TRACT AND METABOLISM PRODUCTS	141 (2.75%)	64 (2.1%)	1.31 (0.79-2.18)
B01: ANTITHROMBOTIC AGENTS	1491 (29.04%)	828 (27.19%)	1.11 (0.93-1.32)	4172 (30.62%)	3551 (34.8%)	0.82 (0.74-0.91)	8364.0 (34.95%)	78215 (32.69%)	1.08 (1.03-1.13)	0.99 (0.72-1.38)	0.94	0.0892673	0.99 (0.65-1.51)	0.95	0.0740006
B02: ANTIHEMORRHAGICS	54 (1.05%)	34 (1.12%)	0.94 (0.45-1.96)	88 (0.65%)	91 (0.89%)	0.72 (0.43-1.19)
B03: ANTIANEMIC PREPARATIONS	359 (6.99%)	189 (6.21%)	1.14 (0.84-1.56)	1512 (11.1%)	1182 (11.58%)	0.94 (0.82-1.08)
B05: BLOOD SUBSTITUTES AND PERFUSION SOLUTIONS	29 (0.56%)	14 (0.46%)	1.23 (0.41-3.65)	219 (1.61%)	189 (1.85%)	0.85 (0.6-1.2)
B06: OTHER HEMATOLOGICAL AGENTS	33 (0.64%)	8 (0.26%)	2.45 (0.66-9.07)
C01: CARDIAC THERAPY	1275 (24.83%)	625 (20.53%)	1.29 (1.07-1.55)	1844 (13.53%)	1632 (15.99%)	0.82 (0.73-0.92)	3420.0 (14.29%)	32226 (13.47%)	1.05 (0.98-1.12)	1.03 (0.73-1.46)	0.77	0.37707	1.03 (0.59-1.81)	0.83	0.268817
C02: ANTIHYPERTENSIVES	399 (7.77%)	211 (6.93%)	1.14 (0.86-1.52)	644 (4.73%)	666 (6.53%)	0.71 (0.59-0.85)	193.0 (0.81%)	2031 (0.85%)	0.94 (0.72-1.22)	0.91 (0.56-1.46)	0.50	1	0.91 (0.5-1.64)	0.55	0.862496
C03: DIURETICS	943 (18.36%)	594 (19.51%)	0.93 (0.77-1.12)	4668 (34.26%)	4168 (40.84%)	0.73 (0.67-0.8)	5980.0 (24.99%)	63579 (26.57%)	0.9 (0.85-0.95)	0.85 (0.65-1.1)	0.036	4.79586	0.85 (0.61-1.17)	0.16	2.64386
C04: PERIPHERAL VASODILATORS	568 (11.06%)	234 (7.68%)	1.5 (1.13-1.98)	94 (0.69%)	86 (0.84%)	0.82 (0.5-1.35)	16.0 (0.07%)	117 (0.05%)	1.36 (0.56-3.32)	1.18 (0.57-2.45)	0.44	1.18442	1.19 (0.52-2.73)	0.47	1.08927
C05: VASOPROTECTIVES	1803 (35.11%)	923 (30.31%)	1.25 (1.06-1.48)	1128 (8.28%)	786 (7.7%)	1.08 (0.92-1.27)	1254.0 (5.24%)	11004 (4.6%)	1.12 (1.01-1.24)	1.14 (1.01-1.3)	0.00050	10.9658	1.14 (0.96-1.37)	0.084	3.57347
C07: BETA BLOCKING AGENTS	1242 (24.19%)	752 (24.7%)	0.98 (0.83-1.16)	3188 (23.4%)	2708 (26.54%)	0.84 (0.76-0.93)	7067.0 (29.53%)	71627 (29.93%)	0.96 (0.91-1.01)	0.92 (0.78-1.08)	0.10	3.32193	0.92 (0.75-1.13)	0.23	2.12029
C08: CALCIUM CHANNEL BLOCKERS	1074 (20.92%)	586 (19.24%)	1.12 (0.93-1.35)	2315 (16.99%)	2267 (22.21%)	0.71 (0.63-0.8)	4190.0 (17.51%)	43093 (18.01%)	0.95 (0.89-1.01)	0.91 (0.62-1.33)	0.40	1.32193	0.91 (0.51-1.61)	0.55	0.862496
C09: AGENTS ACTING ON THE RENIN-ANGIOTENSIN SYSTEM	1931 (37.6%)	1198 (39.34%)	0.93 (0.8-1.09)	3288 (24.13%)	3275 (32.09%)	0.67 (0.61-0.74)	6381.0 (26.67%)	64793 (27.08%)	0.96 (0.91-1.01)	0.84 (0.56-1.27)	0.17	2.55639	0.84 (0.51-1.38)	0.27	1.88897
C10: LIPID MODIFYING AGENTS	2319 (45.16%)	1231 (40.43%)	1.22 (1.04-1.43)	3458 (25.38%)	3063 (30.01%)	0.79 (0.71-0.88)	6591.0 (27.55%)	57862 (24.18%)	1.17 (1.11-1.23)	1.04 (0.66-1.64)	0.78	0.358454	1.04 (0.57-1.89)	0.80	0.321928
D01: ANTIFUNGALS FOR DERMATOLOGICAL USE	1125 (21.91%)	637 (20.92%)	1.06 (0.88-1.27)	2333 (17.12%)	1766 (17.31%)	0.99 (0.88-1.11)
D02: EMOLLIENTS AND PROTECTIVES	832 (16.2%)	428 (14.06%)	1.18 (0.95-1.46)	3325 (24.4%)	2442 (23.93%)	1.01 (0.9-1.13)
D03: PREPARATIONS FOR TREATMENT OF WOUNDS AND ULCERS	176 (3.43%)	65 (2.13%)	1.62 (0.99-2.66)	6 (0.04%)	2 (0.02%)	†
D04: ANTIPRURITICS	56 (1.09%)	13 (0.43%)	2.57 (0.93-7.14)	286 (2.1%)	190 (1.86%)	1.12 (0.83-1.52)
D05: ANTIPSORIATICS	71 (1.38%)	47 (1.54%)	0.89 (0.47-1.67)	478 (3.51%)	321 (3.15%)	1.12 (0.88-1.42)
D06: ANTIBIOTICS AND CHEMOTHERAPEUTICS FOR DERMATOLOGICAL USE	815 (15.87%)	427 (14.02%)	1.16 (0.94-1.43)	1519 (11.15%)	1093 (10.71%)	1.04 (0.9-1.2)	813.0 (3.4%)	6987 (2.92%)	1.12 (0.99-1.27)	1.1 (0.99-1.21)	0.0023	8.76415	1.1 (0.96-1.25)	0.093	3.42663
D07: CORTICOSTEROIDS	1432 (27.89%)	758 (24.89%)	1.17 (0.99-1.38)	4356 (31.97%)	3251 (31.86%)	1.0 (0.91-1.1)	4757.0 (19.88%)	41587 (17.38%)	1.14 (1.07-1.21)	1.1 (0.93-1.29)	0.057	4.13289	1.1 (0.89-1.35)	0.19	2.39593
D08: ANTISEPTICS AND DISINFECTANTS	1069 (20.82%)	542 (17.8%)	1.21 (0.99-1.47)	171 (1.26%)	149 (1.46%)	0.85 (0.58-1.24)
D09: MEDICATED DRESSINGS	41 (0.8%)	14 (0.46%)	1.74 (0.62-4.85)	442 (3.24%)	362 (3.55%)	0.9 (0.72-1.13)
D10: ANTI-ACNE PREPARATIONS	64 (1.25%)	27 (0.89%)	1.4 (0.65-3.01)	64 (0.47%)	40 (0.39%)	1.22 (0.62-2.4)
D11: OTHER DERMATOLOGICAL PREPARATIONS	236 (4.6%)	95 (3.12%)	1.49 (0.99-2.25)	484 (3.55%)	361 (3.54%)	1.0 (0.79-1.27)
G01: GYNECOLOGICAL ANTIINFECTIVES AND ANTISEPTICS	162 (3.15%)	85 (2.79%)	1.12 (0.72-1.75)	359 (2.63%)	267 (2.62%)	1.0 (0.76-1.32)	283.0 (1.18%)	2437 (1.02%)	1.14 (0.92-1.42)	1.09 (0.93-1.28)	0.079	3.662	1.09 (0.9-1.31)	0.19	2.39593
G02: OTHER GYNECOLOGICALS	106 (2.06%)	38 (1.25%)	1.64 (0.87-3.1)	21 (0.15%)	31 (0.3%)	0.51 (0.2-1.31)
G03: SEX HORMONES AND MODULATORS OF THE GENITAL SYSTEM	588 (11.45%)	276 (9.06%)	1.3 (1.0-1.69)	1132 (8.31%)	785 (7.69%)	1.09 (0.93-1.28)	4335.0 (18.12%)	35978 (15.04%)	1.25 (1.17-1.33)	1.2 (1.02-1.42)	0.00020	12.2877	1.2 (0.97-1.5)	0.067	3.8997
G04: UROLOGICALS	815 (15.87%)	428 (14.06%)	1.2 (0.95-1.52)	1306 (9.59%)	952 (9.33%)	1.05 (0.9-1.22)	3238.0 (13.53%)	25815 (10.79%)	1.27 (1.18-1.37)	1.17 (0.94-1.46)	0.017	5.87832	1.17 (0.91-1.51)	0.11	3.18442
H01: PITUITARY AND HYPOTHALAMIC HORMONES AND ANALOGUES	10 (0.19%)	5 (0.16%)	†	10 (0.07%)	9 (0.09%)	†	127.0 (0.53%)	801 (0.33%)	1.53 (1.11-2.11)
H02: CORTICOSTEROIDS FOR SYSTEMIC USE	1208 (23.52%)	723 (23.74%)	0.99 (0.83-1.18)	1468 (10.77%)	1355 (13.28%)	0.78 (0.67-0.9)	2504.0 (10.46%)	24682 (10.32%)	0.99 (0.92-1.07)	0.92 (0.71-1.18)	0.26	1.94342	0.92 (0.65-1.29)	0.38	1.39593
H03: THYROID THERAPY	430 (8.37%)	271 (8.9%)	0.93 (0.71-1.22)	1227 (9.01%)	995 (9.75%)	0.9 (0.78-1.04)	2226.0 (9.3%)	20094 (8.4%)	1.09 (1.01-1.18)	0.98 (0.76-1.25)	0.75	0.415037	0.98 (0.75-1.28)	0.78	0.358454
H04: PANCREATIC HORMONES	4 (0.08%)	4 (0.13%)	†	13 (0.1%)	13 (0.13%)	0.76 (0.21-2.76)
H05: CALCIUM HOMEOSTASIS	61 (1.19%)	24 (0.79%)	1.51 (0.67-3.38)	5 (0.04%)	4 (0.04%)	†
J01: ANTIBACTERIALS FOR SYSTEMIC USE	3064 (59.67%)	1687 (55.4%)	1.19 (1.02-1.38)	8389 (61.57%)	6392 (62.64%)	0.95 (0.87-1.04)	11464.0 (47.91%)	106171 (44.37%)	1.11 (1.06-1.16)	1.08 (0.88-1.31)	0.23	2.12029	1.08 (0.81-1.43)	0.38	1.39593
J02: ANTIMYCOTICS FOR SYSTEMIC USE	151 (2.94%)	55 (1.81%)	1.65 (0.98-2.79)	311 (2.28%)	256 (2.51%)	0.9 (0.67-1.21)	486.0 (2.03%)	4153 (1.74%)	1.15 (0.97-1.36)	1.16 (0.75-1.78)	0.26	1.94342	1.17 (0.56-2.43)	0.45	1.152
J04: ANTIMYCOBACTERIALS	7 (0.14%)	2 (0.07%)	†	16 (0.12%)	13 (0.13%)	0.94 (0.27-3.26)
J05: ANTIVIRALS FOR SYSTEMIC USE	240 (4.67%)	118 (3.88%)	1.21 (0.82-1.78)	400 (2.94%)	289 (2.83%)	1.03 (0.8-1.33)	739.0 (3.09%)	6469 (2.7%)	1.11 (0.97-1.27)	1.1 (0.98-1.23)	0.0047	7.73312	1.1 (0.95-1.28)	0.11	3.18442
J06: IMMUNE SERA AND IMMUNOGLOBULINS	8 (0.16%)	5 (0.16%)	†	21 (0.15%)	11 (0.11%)	1.44 (0.42-4.96)	30.0 (0.13%)	203 (0.08%)	1.42 (0.74-2.74)
J07: VACCINES	821 (15.99%)	449 (14.75%)	1.1 (0.89-1.37)	2939 (21.57%)	2205 (21.61%)	1.0 (0.91-1.1)	385.0 (1.61%)	3866 (1.62%)	0.95 (0.8-1.13)	1.0 (0.9-1.12)	0.88	0.184425	1.01 (0.85-1.19)	0.87	0.200913
L01: ANTINEOPLASTIC AGENTS	13 (0.25%)	10 (0.33%)	0.77 (0.19-3.09)	166 (1.22%)	161 (1.58%)	0.77 (0.54-1.1)	1060.0 (4.43%)	11021 (4.61%)	0.95 (0.85-1.06)	0.88 (0.67-1.16)	0.13	2.94342	0.89 (0.66-1.2)	0.23	2.12029
L02: ENDOCRINE THERAPY	84 (1.64%)	40 (1.31%)	1.25 (0.66-2.38)	265 (1.94%)	239 (2.34%)	0.82 (0.61-1.11)	517.0 (2.16%)	4198 (1.75%)	1.2 (1.02-1.41)	1.06 (0.65-1.72)	0.71	0.494109	1.06 (0.59-1.88)	0.73	0.454032
L03: IMMUNOSTIMULANTS	1 (0.02%)	0 (0.0%)	†	1 (0.01%)	1 (0.01%)	†	41.0 (0.17%)	282 (0.12%)	1.41 (0.8-2.47)
L04: IMMUNOSUPPRESSANTS	13 (0.25%)	11 (0.36%)	0.7 (0.18-2.75)	39 (0.29%)	50 (0.49%)	0.59 (0.29-1.18)	388.0 (1.62%)	3222 (1.35%)	1.19 (0.99-1.43)	0.83 (0.33-2.09)	0.50	1	0.85 (0.31-2.28)	0.55	0.862496
M01: ANTIINFLAMMATORY AND ANTIRHEUMATIC PRODUCTS	2934 (57.14%)	1577 (51.79%)	1.24 (1.07-1.43)	5617 (41.23%)	4142 (40.59%)	1.03 (0.95-1.12)	8203.0 (34.28%)	76114 (31.81%)	1.08 (1.02-1.14)	1.1 (0.97-1.26)	0.013	6.26534	1.11 (0.88-1.4)	0.20	2.32193
M02: TOPICAL PRODUCTS FOR JOINT AND MUSCULAR PAIN	2511 (48.9%)	1312 (43.09%)	1.26 (1.08-1.47)	2852 (20.93%)	2132 (20.89%)	0.99 (0.9-1.09)
M03: MUSCLE RELAXANTS	1186 (23.1%)	609 (20.0%)	1.2 (1.0-1.45)	94 (0.69%)	58 (0.57%)	1.23 (0.7-2.15)	562.0 (2.35%)	5046 (2.11%)	1.09 (0.94-1.27)	1.14 (1.01-1.27)	0.00020	12.2877	1.14 (0.98-1.33)	0.064	3.96578
M04: ANTIGOUT PREPARATIONS	396 (7.71%)	279 (9.16%)	0.83 (0.63-1.1)	301 (2.21%)	284 (2.78%)	0.8 (0.61-1.05)
M05: DRUGS FOR TREATMENT OF BONE DISEASES	602 (11.72%)	313 (10.28%)	1.17 (0.91-1.51)	1056 (7.75%)	773 (7.57%)	1.0 (0.85-1.18)	1511.0 (6.31%)	11810 (4.94%)	1.28 (1.16-1.41)	1.15 (0.86-1.52)	0.11	3.18442	1.15 (0.83-1.58)	0.21	2.25154
M09: OTHER DRUGS FOR DISORDERS OF THE MUSCULO-SKELETAL SYSTEM	482 (9.39%)	225 (7.39%)	1.3 (0.99-1.71)	3 (0.02%)	4 (0.04%)	†
N01: ANESTHETICS	125 (2.43%)	75 (2.46%)	0.99 (0.61-1.61)	509 (3.74%)	455 (4.46%)	0.83 (0.67-1.02)
N02: ANALGESICS	3905 (76.05%)	2200 (72.25%)	1.22 (1.03-1.45)	7444 (54.63%)	5637 (55.24%)	0.96 (0.88-1.05)	8316.0 (34.75%)	77237 (32.28%)	1.09 (1.03-1.15)	1.08 (0.89-1.3)	0.19	2.39593	1.08 (0.81-1.45)	0.38	1.39593
N03: ANTIEPILEPTICS	457 (8.9%)	240 (7.88%)	1.14 (0.87-1.5)	565 (4.15%)	442 (4.33%)	0.95 (0.76-1.18)	673.0 (2.81%)	6425 (2.69%)	1.03 (0.9-1.18)	1.03 (0.89-1.18)	0.52	0.943416	1.03 (0.84-1.26)	0.61	0.713119
N04: ANTI-PARKINSON DRUGS	171 (3.33%)	57 (1.87%)	1.81 (1.08-3.04)	108 (0.79%)	56 (0.55%)	1.45 (0.84-2.5)	393.0 (1.64%)	3594 (1.5%)	1.09 (0.91-1.3)	1.39 (0.8-2.41)	0.053	4.23786	1.37 (0.72-2.63)	0.17	2.55639
N05: PSYCHOLEPTICS	2389 (46.52%)	1228 (40.33%)	1.29 (1.11-1.5)	3722 (27.32%)	2705 (26.51%)	1.03 (0.94-1.13)	7187.0 (30.04%)	62720 (26.21%)	1.18 (1.12-1.24)	1.16 (0.96-1.39)	0.0084	6.89539	1.16 (0.88-1.53)	0.15	2.73697
N06: PSYCHOANALEPTICS	1757 (34.22%)	711 (23.35%)	1.72 (1.44-2.05)	3352 (24.6%)	2072 (20.3%)	1.28 (1.16-1.42)	4386.0 (18.33%)	28644 (11.97%)	1.63 (1.53-1.74)	1.53 (1.13-2.06)	< 0.0001	>13.29	1.53 (1.03-2.26)	0.043	4.53952
N07: OTHER NERVOUS SYSTEM DRUGS	647 (12.6%)	338 (11.1%)	1.15 (0.9-1.47)	1036 (7.6%)	781 (7.65%)	0.98 (0.83-1.16)	267.0 (1.12%)	2308 (0.96%)	1.15 (0.92-1.43)	1.08 (0.89-1.31)	0.19	2.39593	1.08 (0.85-1.37)	0.30	1.73697
P01: ANTIPROTOZOALS	136 (2.65%)	65 (2.13%)	1.24 (0.75-2.05)	1084 (7.96%)	836 (8.19%)	0.96 (0.82-1.12)
P02: ANTHELMINTICS	63 (1.23%)	37 (1.22%)	1.0 (0.5-2.01)	22 (0.16%)	6 (0.06%)	2.84 (0.62-13.11)	20.0 (0.08%)	191 (0.08%)	0.99 (0.45-2.18)	1.22 (0.54-2.74)	0.42	1.25154	1.28 (0.33-4.98)	0.52	0.943416
P03: ECTOPARASITICIDES	9 (0.18%)	3 (0.1%)	†	111 (0.81%)	77 (0.75%)	1.08 (0.66-1.78)	20.0 (0.08%)	145 (0.06%)	1.34 (0.6-2.98)
R01: NASAL PREPARATIONS	2476 (48.22%)	1322 (43.42%)	1.21 (1.03-1.42)	1975 (14.5%)	1409 (13.81%)	1.06 (0.94-1.2)	3234.0 (13.52%)	28023 (11.71%)	1.14 (1.07-1.22)	1.13 (1.02-1.25)	0.00010	13.2877	1.13 (0.97-1.32)	0.075	3.73697
R02: THROAT PREPARATIONS	1573 (30.63%)	754 (24.76%)	1.34 (1.13-1.59)	52 (0.38%)	31 (0.3%)	1.25 (0.58-2.68)
R03: DRUGS FOR OBSTRUCTIVE AIRWAY DISEASES	1146 (22.32%)	676 (22.2%)	1.01 (0.85-1.2)	2108 (15.47%)	1881 (18.43%)	0.81 (0.72-0.91)	2663.0 (11.13%)	26264 (10.98%)	1.0 (0.93-1.07)	0.93 (0.73-1.19)	0.36	1.47393	0.93 (0.69-1.27)	0.45	1.152
R05: COUGH AND COLD PREPARATIONS	2860 (55.7%)	1554 (51.03%)	1.21 (1.04-1.4)	1397 (10.25%)	1139 (11.16%)	0.9 (0.78-1.04)	6097.0 (25.48%)	56653 (23.68%)	1.07 (1.01-1.13)	1.05 (0.84-1.31)	0.45	1.152	1.05 (0.73-1.52)	0.61	0.713119
R06: ANTIHISTAMINES FOR SYSTEMIC USE	1634 (31.82%)	919 (30.18%)	1.08 (0.92-1.27)	2105 (15.45%)	1573 (15.41%)	1.0 (0.89-1.12)	2310.0 (9.65%)	20377 (8.52%)	1.11 (1.03-1.2)	1.06 (0.95-1.2)	0.079	3.662	1.06 (0.93-1.22)	0.19	2.39593
R07: OTHER RESPIRATORY SYSTEM PRODUCTS	192 (3.74%)	83 (2.73%)	1.39 (0.9-2.15)	36 (0.26%)	25 (0.24%)	1.07 (0.45-2.56)	0	3 (0.0%)	†
S01: OPHTHALMOLOGICALS	1051 (20.47%)	628 (20.62%)	0.99 (0.82-1.2)	4117 (30.22%)	2941 (28.82%)	1.06 (0.97-1.16)	6065.0 (25.35%)	54416 (22.74%)	1.12 (1.06-1.18)	1.07 (0.97-1.19)	0.020	5.64386	1.07 (0.93-1.23)	0.17	2.55639
S02: OTOLOGICALS	483 (9.41%)	284 (9.33%)	1.01 (0.79-1.3)	1359 (9.97%)	955 (9.36%)	1.07 (0.92-1.24)
S03: OPHTHALMOLOGICAL AND OTOLOGICAL PREPARATIONS				100 (0.73%)	66 (0.65%)	1.14 (0.67-1.94)
V01: ALLERGENS							2.0 (0.01%)	41 (0.02%)	0.48 (0.04-5.4)
V03: ALL OTHER THERAPEUTIC PRODUCTS	406 (7.91%)	237 (7.78%)	1.01 (0.75-1.35)	5 (0.04%)	17 (0.17%)	0.22 (0.04-1.24)
V04: DIAGNOSTIC AGENTS	18 (0.35%)	16 (0.53%)	0.65 (0.21-2.05)	762 (5.59%)	739 (7.24%)	0.76 (0.63-0.92)
V06: GENERAL NUTRIENTS	17 (0.33%)	6 (0.2%)	1.7 (0.35-8.21)	216 (1.59%)	163 (1.6%)	0.98 (0.7-1.38)
V07: ALL OTHER NON-THERAPEUTIC PRODUCTS				1984 (14.56%)	1677 (16.43%)	0.86 (0.75-0.98)
V08: CONTRAST MEDIA	35 (0.68%)	27 (0.89%)	0.77 (0.33-1.8)

## Sheet: Table S9
Table S9. Associations between prescribed drugs and the risk of Parkinson's disease 5-10 years later. *Corrected for the number of comparisons													Note
Drugs	France			Sweden			Meta-analysis						Significant associations from meta-analysis highlighted with yellow
	No. exposed (%)		Incidence Rate Ratios (95%CI)	No. exposed (%)		Incidence Rate Ratios (95%CI)	Incidence Rate Ratios (95%CI) (DL)*	p value	S value	Incidence Rate Ratios (95%CI) (HKSJ)* (HKSJ)	p value	S value
	Case	Control		Case	Control
A01: STOMATOLOGICAL PREPARATIONS	24144 (39.78%)	22637 (37.59%)	1.1 (1.05-1.14)	1228 (11.46%)	10034 (9.37%)	1.23 (1.1-1.37)	1.16 (0.96-1.39)	0.011	6.50635	1.16 (0.56-2.39)	0.24	2.05889
A02: DRUGS FOR ACID RELATED DISORDERS	41243 (67.95%)	38815 (64.45%)	1.17 (1.12-1.22)	2325 (21.7%)	20760 (19.38%)	1.13 (1.04-1.23)	1.16 (1.1-1.22)	< 0.0001	>13.29	1.16 (0.95-1.41)	0.068	3.87832
A03: DRUGS FOR FUNCTIONAL GASTROINTESTINAL DISORDERS	29491 (48.59%)	26983 (44.81%)	1.16 (1.12-1.21)	459 (4.28%)	3597 (3.36%)	1.27 (1.07-1.51)	1.2 (1.05-1.37)	< 0.0001	>13.29	1.2 (0.71-2.0)	0.14	2.8365
A04: ANTIEMETICS AND ANTINAUSEANTS	6597 (10.87%)	6005 (9.97%)	1.1 (1.03-1.17)	57 (0.53%)	416 (0.39%)	1.33 (0.83-2.14)	1.15 (0.89-1.48)	0.078	3.68038	1.15 (0.42-3.15)	0.33	1.59946
A05: BILE AND LIVER THERAPY	1204 (1.98%)	1098 (1.82%)	1.09 (0.95-1.26)	8 (0.07%)	57 (0.05%)	1.37 (0.39-4.87)	1.09 (0.95-1.25)	0.034	4.87832	1.1 (0.64-1.9)	0.27	1.88897
A06: DRUGS FOR CONSTIPATION	26191 (43.15%)	22119 (36.73%)	1.31 (1.26-1.36)	1795 (16.76%)	13803 (12.89%)	1.34 (1.22-1.47)	1.31 (1.27-1.36)	< 0.0001	>13.29	1.31 (1.16-1.49)	0.023	5.44222
A07: ANTIDIARRHEALS	19666 (32.4%)	18390 (30.54%)	1.09 (1.05-1.14)	466 (4.35%)	4067 (3.8%)	1.13 (0.95-1.34)	1.09 (1.05-1.14)	< 0.0001	>13.29	1.09 (0.96-1.25)	0.072	3.79586
A08: ANTIOBESITY PREPARATIONS				112 (1.05%)	1096 (1.02%)	1.01 (0.72-1.41)
A09: DIGESTIVES				49 (0.46%)	330 (0.31%)	1.47 (0.87-2.47)
A10: DRUGS USED IN DIABETES	8337 (13.74%)	8569 (14.23%)	0.96 (0.91-1.01)	866 (8.08%)	8337 (7.78%)	1.03 (0.91-1.17)	0.99 (0.88-1.1)	0.68	0.556393	0.99 (0.64-1.52)	0.74	0.434403
A11: VITAMINS	25815 (42.53%)	23651 (39.27%)	1.14 (1.1-1.19)
A12: MINERAL SUPPLEMENTS	12505 (20.6%)	11702 (19.43%)	1.08 (1.02-1.13)
A16: OTHER ALIMENTARY TRACT AND METABOLISM PRODUCTS	1053 (1.73%)	795 (1.32%)	1.32 (1.12-1.55)
B01: ANTITHROMBOTIC AGENTS	24112 (39.72%)	23486 (39.0%)	1.03 (0.99-1.07)	3312 (30.92%)	30145 (28.14%)	1.14 (1.06-1.23)	1.08 (0.92-1.27)	0.12	3.05889	1.08 (0.57-2.05)	0.36	1.47393
B02: ANTIHEMORRHAGICS	1249 (2.06%)	1151 (1.91%)	1.08 (0.94-1.24)
B03: ANTIANEMIC PREPARATIONS	6870 (11.32%)	6654 (11.05%)	1.03 (0.97-1.09)
B05: BLOOD SUBSTITUTES AND PERFUSION SOLUTIONS	6788 (11.18%)	6721 (11.16%)	1.0 (0.94-1.07)
C01: CARDIAC THERAPY	10749 (17.71%)	9966 (16.55%)	1.09 (1.03-1.14)	1460 (13.63%)	12027 (11.23%)	1.24 (1.11-1.38)	1.16 (0.93-1.44)	0.029	5.1078	1.16 (0.5-2.7)	0.27	1.88897
C02: ANTIHYPERTENSIVES	3370 (5.55%)	3295 (5.47%)	1.02 (0.93-1.11)	103 (0.96%)	958 (0.89%)	1.05 (0.74-1.5)	1.02 (0.94-1.1)	0.48	1.05889	1.02 (0.92-1.12)	0.26	1.94342
C03: DIURETICS	9776 (16.11%)	10016 (16.63%)	0.96 (0.91-1.01)	2263 (21.13%)	21830 (20.38%)	1.03 (0.94-1.13)	0.99 (0.89-1.11)	0.80	0.321928	0.99 (0.65-1.52)	0.84	0.251539
C04: PERIPHERAL VASODILATORS	2164 (3.57%)	2104 (3.49%)	1.02 (0.92-1.13)	3 (0.03%)	38 (0.04%)	0.75 (0.1-5.64)	1.02 (0.92-1.13)	0.52	0.943416	1.02 (0.61-1.68)	0.76	0.395929
C05: VASOPROTECTIVES	3512 (5.79%)	3188 (5.29%)	1.1 (1.01-1.2)	478 (4.46%)	4498 (4.2%)	1.04 (0.88-1.23)	1.09 (1.01-1.17)	0.0002	12.2877	1.08 (0.79-1.47)	0.19	2.39593
C07: BETA BLOCKING AGENTS	15872 (26.15%)	15160 (25.17%)	1.05 (1.01-1.1)	3015 (28.15%)	29001 (27.07%)	1.04 (0.96-1.13)	1.05 (1.01-1.09)	< 0.0001	>13.29	1.05 (0.99-1.12)	0.065	3.94342
C08: CALCIUM CHANNEL BLOCKERS	11733 (19.33%)	11537 (19.16%)	1.01 (0.96-1.06)	1731 (16.16%)	17026 (15.89%)	1.01 (0.92-1.11)	1.01 (0.97-1.05)	0.40	1.32193	1.01 (1.0-1.02)	0.028	5.15843
C09: AGENTS ACTING ON THE RENIN-ANGIOTENSIN SYSTEM	24244 (39.94%)	24327 (40.4%)	0.98 (0.94-1.02)	2696 (25.17%)	27812 (25.96%)	0.94 (0.87-1.02)	0.97 (0.9-1.03)	0.093	3.42663	0.97 (0.74-1.26)	0.34	1.55639
C10: LIPID MODIFYING AGENTS	25182 (41.49%)	24439 (40.58%)	1.04 (1.0-1.08)	2602 (24.29%)	25727 (24.02%)	1.0 (0.93-1.08)	1.02 (0.97-1.09)	0.18	2.47393	1.02 (0.82-1.29)	0.41	1.2863
D01: ANTIFUNGALS FOR DERMATOLOGICAL USE	23690 (39.03%)	21095 (35.03%)	1.19 (1.14-1.24)
D02: EMOLLIENTS AND PROTECTIVES	11344 (18.69%)	10515 (17.46%)	1.09 (1.03-1.14)
D05: ANTIPSORIATICS	2001 (3.3%)	1864 (3.1%)	1.07 (0.96-1.19)
D06: ANTIBIOTICS AND CHEMOTHERAPEUTICS FOR DERMATOLOGICAL USE	17436 (28.73%)	16231 (26.95%)	1.09 (1.05-1.14)	402 (3.75%)	3078 (2.87%)	1.27 (1.05-1.53)	1.17 (0.91-1.49)	0.040	4.64386	1.17 (0.45-3.01)	0.29	1.78588
D07: CORTICOSTEROIDS	24520 (40.4%)	22968 (38.14%)	1.1 (1.06-1.14)	1872 (17.48%)	17754 (16.57%)	1.04 (0.95-1.14)	1.08 (0.98-1.17)	0.0075	7.05889	1.08 (0.76-1.52)	0.23	2.12029
D08: ANTISEPTICS AND DISINFECTANTS	35000 (57.66%)	32730 (54.35%)	1.14 (1.1-1.19)
D10: ANTI-ACNE PREPARATIONS	2762 (4.55%)	2312 (3.84%)	1.19 (1.08-1.32)
G01: GYNECOLOGICAL ANTIINFECTIVES AND ANTISEPTICS	4138 (6.82%)	3748 (6.22%)	1.1 (1.02-1.19)	108 (1.01%)	914 (0.85%)	1.15 (0.81-1.63)	1.1 (1.03-1.19)	< 0.0001	>13.29	1.1 (0.98-1.24)	0.060	4.05889
G02: OTHER GYNECOLOGICALS	975 (1.61%)	925 (1.54%)	1.05 (0.9-1.22)
G03: SEX HORMONES AND MODULATORS OF THE GENITAL SYSTEM	9063 (14.93%)	7992 (13.27%)	1.15 (1.08-1.21)	1494 (13.95%)	12893 (12.04%)	1.19 (1.06-1.34)	1.15 (1.1-1.21)	< 0.0001	>13.29	1.16 (0.95-1.41)	0.068	3.87832
G04: UROLOGICALS	13197 (21.74%)	10761 (17.87%)	1.28 (1.22-1.34)	1779 (16.61%)	13390 (12.5%)	1.39 (1.25-1.54)	1.33 (1.16-1.52)	< 0.0001	>13.29	1.33 (0.78-2.26)	0.094	3.4112
H01: PITUITARY AND HYPOTHALAMIC HORMONES AND ANALOGUES				47 (0.44%)	332 (0.31%)	1.36 (0.8-2.3)
H02: CORTICOSTEROIDS FOR SYSTEMIC USE	32024 (52.76%)	30706 (50.99%)	1.07 (1.03-1.12)	1092 (10.19%)	10532 (9.83%)	1.02 (0.91-1.14)	1.06 (0.98-1.14)	0.020	5.64386	1.06 (0.78-1.43)	0.26	1.94342
H03: THYROID THERAPY	5948 (9.8%)	5861 (9.73%)	1.01 (0.94-1.08)	719 (6.71%)	6702 (6.26%)	1.06 (0.92-1.22)	1.02 (0.95-1.09)	0.37	1.4344	1.02 (0.77-1.36)	0.52	0.943416
H04: PANCREATIC HORMONES	681 (1.12%)	651 (1.08%)	1.04 (0.86-1.25)
J01: ANTIBACTERIALS FOR SYSTEMIC USE	49995 (82.37%)	48005 (79.71%)	1.19 (1.13-1.25)	5174 (48.3%)	49411 (46.13%)	1.05 (0.98-1.13)	1.12 (0.91-1.37)	0.071	3.81604	1.12 (0.51-2.46)	0.32	1.64386
J02: ANTIMYCOTICS FOR SYSTEMIC USE	4060 (6.69%)	3720 (6.18%)	1.09 (1.01-1.18)	201 (1.88%)	1785 (1.67%)	1.1 (0.85-1.42)	1.09 (1.01-1.17)	0.0001	13.2877	1.09 (1.05-1.13)	0.021	5.57347
J05: ANTIVIRALS FOR SYSTEMIC USE	5077 (8.36%)	4838 (8.03%)	1.04 (0.97-1.12)	309 (2.88%)	2923 (2.73%)	1.03 (0.84-1.26)	1.04 (0.98-1.11)	0.032	4.96578	1.04 (0.99-1.1)	0.066	3.92139
J06: IMMUNE SERA AND IMMUNOGLOBULINS				6 (0.06%)	88 (0.08%)	0.63 (0.15-2.59)
J07: VACCINES	33187 (54.68%)	31327 (52.02%)	1.11 (1.07-1.16)	297 (2.77%)	2591 (2.42%)	1.09 (0.88-1.35)	1.11 (1.07-1.15)	< 0.0001	>13.29	1.11 (1.06-1.17)	0.022	5.50635
L01: ANTINEOPLASTIC AGENTS	1189 (1.96%)	1198 (1.99%)	0.98 (0.86-1.13)	487 (4.55%)	4721 (4.41%)	1.02 (0.87-1.2)	1.0 (0.9-1.11)	0.98	0.0291463	1.0 (0.8-1.25)	0.97	0.0439433
L02: ENDOCRINE THERAPY	1234 (2.03%)	1329 (2.21%)	0.92 (0.8-1.05)	172 (1.61%)	1623 (1.52%)	1.03 (0.78-1.36)	0.95 (0.8-1.12)	0.32	1.64386	0.95 (0.49-1.85)	0.52	0.943416
L03: IMMUNOSTIMULANTS				26 (0.24%)	212 (0.2%)	1.2 (0.6-2.41)
L04: IMMUNOSUPPRESSANTS				135 (1.26%)	1550 (1.45%)	0.86 (0.63-1.17)
M01: ANTIINFLAMMATORY AND ANTIRHEUMATIC PRODUCTS	45620 (75.16%)	43498 (72.23%)	1.16 (1.11-1.22)	3863 (36.06%)	36625 (34.19%)	1.06 (0.99-1.14)	1.11 (0.96-1.29)	0.022	5.50635	1.11 (0.62-2.01)	0.26	1.94342
M02: TOPICAL PRODUCTS FOR JOINT AND MUSCULAR PAIN	32721 (53.91%)	31113 (51.66%)	1.09 (1.05-1.14)
M03: MUSCLE RELAXANTS	14816 (24.41%)	13800 (22.92%)	1.09 (1.04-1.14)	268 (2.5%)	2290 (2.14%)	1.16 (0.93-1.44)	1.09 (1.04-1.14)	< 0.0001	>13.29	1.1 (0.81-1.48)	0.16	2.64386
M04: ANTIGOUT PREPARATIONS	6222 (10.25%)	6642 (11.03%)	0.92 (0.87-0.98)
M05: DRUGS FOR TREATMENT OF BONE DISEASES	4119 (6.79%)	3780 (6.28%)	1.09 (1.0-1.18)	371 (3.46%)	3151 (2.94%)	1.17 (0.96-1.42)	1.11 (1.0-1.22)	0.0012	9.70275	1.11 (0.73-1.68)	0.19	2.39593
M09: OTHER DRUGS FOR DISORDERS OF THE MUSCULO-SKELETAL SYSTEM	2553 (4.21%)	2463 (4.09%)	1.03 (0.93-1.13)
N01: ANESTHETICS	10063 (16.58%)	9266 (15.39%)	1.09 (1.04-1.15)
N02: ANALGESICS	54996 (90.61%)	53033 (88.06%)	1.31 (1.23-1.39)	3494 (32.62%)	32154 (30.02%)	1.11 (1.03-1.2)	1.21 (0.92-1.57)	0.022	5.50635	1.21 (0.43-3.41)	0.26	1.94342
N03: ANTIEPILEPTICS	4826 (7.95%)	3578 (5.94%)	1.37 (1.27-1.48)	440 (4.11%)	2864 (2.67%)	1.55 (1.3-1.85)	1.44 (1.18-1.77)	< 0.0001	>13.29	1.44 (0.66-3.16)	0.11	3.18442
N04: ANTI-PARKINSON DRUGS				825 (7.7%)	1360 (1.27%)	6.54 (5.61-7.63)
N05: PSYCHOLEPTICS	30400 (50.08%)	26658 (44.27%)	1.26 (1.22-1.31)	2844 (26.55%)	23910 (22.32%)	1.24 (1.15-1.34)	1.26 (1.22-1.3)	< 0.0001	>13.29	1.26 (1.14-1.39)	0.022	5.50635
N06: PSYCHOANALEPTICS	17735 (29.22%)	13939 (23.15%)	1.37 (1.31-1.43)	1698 (15.85%)	12442 (11.62%)	1.42 (1.29-1.56)	1.38 (1.32-1.45)	< 0.0001	>13.29	1.38 (1.13-1.7)	0.031	5.01159
N07: OTHER NERVOUS SYSTEM DRUGS	10724 (17.67%)	9047 (15.02%)	1.21 (1.15-1.28)	113 (1.05%)	1634 (1.53%)	0.67 (0.48-0.93)	0.91 (0.35-2.39)	0.75	0.415037	0.91 (0.02-39.61)	0.80	0.321928
P01: ANTIPROTOZOALS	4565 (7.52%)	4245 (7.05%)	1.07 (1.0-1.16)
P02: ANTHELMINTICS	2199 (3.62%)	2087 (3.47%)	1.05 (0.94-1.16)	12 (0.11%)	127 (0.12%)	0.9 (0.33-2.48)	1.05 (0.95-1.16)	0.15	2.73697	1.04 (0.78-1.39)	0.31	1.68966
P03: ECTOPARASITICIDES				11 (0.1%)	90 (0.08%)	1.22 (0.42-3.57)
R01: NASAL PREPARATIONS	34247 (56.42%)	32271 (53.59%)	1.12 (1.08-1.17)	1571 (14.67%)	14404 (13.45%)	1.07 (0.97-1.18)	1.1 (1.03-1.19)	< 0.0001	>13.29	1.1 (0.83-1.46)	0.14	2.8365
R03: DRUGS FOR OBSTRUCTIVE AIRWAY DISEASES	17444 (28.74%)	17023 (28.27%)	1.02 (0.98-1.07)	1175 (10.97%)	11744 (10.96%)	0.98 (0.88-1.09)	1.01 (0.95-1.08)	0.55	0.862496	1.01 (0.79-1.3)	0.68	0.556393
R05: COUGH AND COLD PREPARATIONS	29314 (48.29%)	27958 (46.42%)	1.08 (1.04-1.12)	2695 (25.16%)	25618 (23.92%)	1.04 (0.96-1.13)	1.07 (1.01-1.13)	0.0001	13.2877	1.07 (0.86-1.32)	0.16	2.64386
R06: ANTIHISTAMINES FOR SYSTEMIC USE	29128 (47.99%)	27361 (45.43%)	1.11 (1.07-1.15)	1040 (9.71%)	9629 (8.99%)	1.06 (0.94-1.19)	1.1 (1.03-1.17)	< 0.0001	>13.29	1.1 (0.86-1.4)	0.13	2.94342
S01: OPHTHALMOLOGICALS	32137 (52.95%)	29911 (49.67%)	1.14 (1.1-1.19)	2241 (20.92%)	20300 (18.95%)	1.11 (1.02-1.21)	1.14 (1.1-1.17)	< 0.0001	>13.29	1.13 (0.98-1.31)	0.058	4.1078
S02: OTOLOGICALS	9319 (15.35%)	8888 (14.76%)	1.05 (0.99-1.11)
V01: ALLERGENS				2 (0.02%)	33 (0.03%)	0.58 (0.05-6.62)
V03: ALL OTHER THERAPEUTIC PRODUCTS	5383 (8.87%)	5012 (8.32%)	1.07 (1.0-1.15)
V04: DIAGNOSTIC AGENTS	1616 (2.66%)	1398 (2.32%)	1.15 (1.02-1.3)
V08: CONTRAST MEDIA	19304 (31.8%)	17368 (28.84%)	1.15 (1.1-1.2)

[truncated: 23 more sheets: Table S10, Table S11, Table S12, Table S13, Table S14, Table S15, Table S16, Table S17, Table S18, Table S19, Table S20, Table S21, Table S22, Table S23, Table S24, Table S25, Table S26, Table S27, Table S28, Table S29 …]
